# Supplementary material for: A high-throughput two-cell assay for interrogating inhibitory signaling pathways in T cells
Source: Life Sci Alliance. 2023 Dec 7;7(3):e202302359. doi: 10.26508/lsa.202302359 (PMC10703992; doi:10.26508/lsa.202302359)
Supplement: Supplementary file 1 [file LSA-2023-02359_TableS1.xlsx]

## Sheet: Supplementary Table1
Uniprot_ID	Gene_name	FPKM
P06239	LCK	174.29
P43403	ZAP70	84.06
P62993	GRB2	44.4
P46109	CRKL	39.46
O75791	GRAP2	37.7
Q06124	PTPN11	34.18
P41240	CSK	30.17
Q13239	SLA	29.11
P15498	VAV1	28.08
P19174	PLCG1	27.33
P00519	ABL1	25.69
P29350	PTPN6	25.18
O15357	INPPL1	24.73
P22681	CBL	23.57
Q9H6Q3	SLA2	22.92
Q08881	ITK	19.93
P06241	FYN	16.11
O43639	NCK2	15.87
P16333	NCK1	15.6
Q8N5H7	CHAT	14.37
Q92569	PIK3R3	13.48
P46108	CRK	13.45
Q9NRF2	SH2B1	12.94
P43405	SYK	11.72
P29353	SHC1	8.61
P20936	RASA1	8.47
P12931	SRC	8.33
P52735	VAV2	7.56
Q13094	LCP2	7.33
P15882	CHN1	6.61
Q9UQQ2	SH2B3	6.02
Q96JZ2	HSH2D	4.97
P27986	PIK3R1	4.68
Q9UKW4	VAV3	4.68
P42684	ABL2	4.42
Q9NP31	SH2D2A	4.26
Q9BRG2	SH2D3A	3.93
P78314	SH3BP2	3.71
P07332	FES	3.46
Q92835	INPP5D	3.42
P07947	YES1	3.23
Q7M4L6	SHF	2.93
Q13191	CBLB	2.83
O14492	SH2B2	2.49
P51451	BLK	2.46
P16885	PLCG2	2.01
Q13588	GRAP	1.95
Q13322	GRB10	1.39
O75815	BCAR3	1.24
Q8TC17	GRAPL	1.16
P52757	CHN2	1.14
Q15464	SHB	1.13
P08631	HCK	1.07
Q8TB24	RIN3	0.89
Q6ZV89	SH2D5	0.81
P42680	TEC	0.61
Q6S5L8	SHC4	0.37
A6NKC9	SH2D7	0.36
P09769	FGR	0.29
Q63HR2	TNS2	0.24
Q8IZW8	TNS4	0.2
Q13671	RIN1	0.18
Q92529	SHC3	0.18
O00459	PIK3R2	0.08
