# Supplementary material for: A high-throughput two-cell assay for interrogating inhibitory signaling pathways in T cells
Source: Life Sci Alliance. 2023 Dec 7;7(3):e202302359. doi: 10.26508/lsa.202302359 (PMC10703992; doi:10.26508/lsa.202302359)
Supplement: Supplementary file 2 [file LSA-2023-02359_TableS2.xlsx]

## Sheet: GFP-negative
id	pos|fdr	pos|rank	pos|goodsgrna	pos|lfc	Notes
BAP1	0.000487	1	5	1.8037	Threshold for gRNAs (at least 3 gRNAs) met
RASGRP1	0.000487	2	5	1.8457	Threshold for gRNAs (at least 3 gRNAs) met
ZAP70	0.000487	3	5	1.1732	Threshold for gRNAs (at least 3 gRNAs) met
RAB18	0.003286	4	3	-0.56711	Threshold for gRNAs (at least 3 gRNAs) met
CD3G	0.003797	5	4	1.9039	Threshold for gRNAs (at least 3 gRNAs) met
ITK	0.010466	6	4	1.5557	Threshold for gRNAs (at least 3 gRNAs) met
GANAB	0.014396	7	5	1.1918	Threshold for gRNAs (at least 3 gRNAs) met
DEAF1	0.019533	8	5	1.1153	Threshold for gRNAs (at least 3 gRNAs) met
IGLON5	0.023529	9	5	1.1278	Threshold for gRNAs (at least 3 gRNAs) met
LAT	0.034612	10	5	1.0273	Threshold for gRNAs (at least 3 gRNAs) met
GLTSCR1	0.035902	11	5	0.83136	Threshold for gRNAs (at least 3 gRNAs) met
CD3D	0.035902	12	5	1.5908	Threshold for gRNAs (at least 3 gRNAs) met
RELA	0.03696	13	5	1.2275	Threshold for gRNAs (at least 3 gRNAs) met
CD3E	0.04809	14	4	1.8928	Threshold for gRNAs (at least 3 gRNAs) met
DEF6	0.050193	16	5	1.0425	Threshold for gRNAs (at least 3 gRNAs) met
MAPK1	0.050193	17	5	1.1653	Threshold for gRNAs (at least 3 gRNAs) met
LCP2	0.050193	18	5	1.0009	Threshold for gRNAs (at least 3 gRNAs) met
ZFP64	0.050193	20	4	1.4494	Threshold for gRNAs (at least 3 gRNAs) met
KMT2D	0.050193	21	5	1.2415	Threshold for gRNAs (at least 3 gRNAs) met
PRKCSH	0.052648	23	5	1.3263	Threshold for gRNAs (at least 3 gRNAs) met
KDM3B	0.053062	24	4	1.1207	Threshold for gRNAs (at least 3 gRNAs) met
SHOC2	0.06313	26	4	1.4498	Threshold for gRNAs (at least 3 gRNAs) met
LCK	0.064703	28	5	1.161	Threshold for gRNAs (at least 3 gRNAs) met
CD48	0.065719	29	5	1.9304	Threshold for gRNAs (at least 3 gRNAs) met
CCNO	0.065719	30	5	0.64698	Threshold for gRNAs (at least 3 gRNAs) met
NKIRAS2	0.075564	27	3	0.1683	Threshold for gRNAs (at least 3 gRNAs) met
DDB1	0.075564	33	3	0.65819	Threshold for gRNAs (at least 3 gRNAs) met
BAHD1	0.082149	34	4	1.0299	Threshold for gRNAs (at least 3 gRNAs) met
MBNL1	0.087955	35	5	0.82926	Threshold for gRNAs (at least 3 gRNAs) met
FGF19	0.087955	36	5	0.65823	Threshold for gRNAs (at least 3 gRNAs) met
B4GALNT1	0.087955	37	5	0.62847	Threshold for gRNAs (at least 3 gRNAs) met
DPM3	0.088555	32	6	0.941	Threshold for gRNAs (at least 3 gRNAs) met
TMEM106C	0.088555	38	4	1.4488	Threshold for gRNAs (at least 3 gRNAs) met
CDH26	0.088871	31	4	-0.24589	Threshold for gRNAs (at least 3 gRNAs) met
PIK3R5	0.093259	40	4	0.9281	Threshold for gRNAs (at least 3 gRNAs) met
SMARCC1	0.100648	42	5	0.9742	Threshold for gRNAs (at least 3 gRNAs) met
LAMTOR2	0.101192	39	7	0.74842	Threshold for gRNAs (at least 3 gRNAs) met
MEN1	0.101192	43	4	1.1799	Threshold for gRNAs (at least 3 gRNAs) met
BLOC1S2	0.102642	49	3	0.37536	Threshold for gRNAs (at least 3 gRNAs) met
IGFBP6	0.115702	47	5	0.75811	Threshold for gRNAs (at least 3 gRNAs) met
DDX3X	0.116015	48	3	0.55791	Threshold for gRNAs (at least 3 gRNAs) met
NFKB1	0.117286	50	4	1.0954	Threshold for gRNAs (at least 3 gRNAs) met
SRP14	0.121283	51	3	1.0968	Threshold for gRNAs (at least 3 gRNAs) met
CTR9	0.122244	52	5	1.0853	Threshold for gRNAs (at least 3 gRNAs) met
PFKP	0.123682	53	5	1.1184	Threshold for gRNAs (at least 3 gRNAs) met
TARBP2	0.129438	54	3	0.46577	Threshold for gRNAs (at least 3 gRNAs) met
SOAT2	0.136006	55	5	0.64384	Threshold for gRNAs (at least 3 gRNAs) met
LYSMD4	0.139754	45	5	0.49848	Threshold for gRNAs (at least 3 gRNAs) met
SVOPL	0.139754	56	5	0.82758	Threshold for gRNAs (at least 3 gRNAs) met
CERS1	0.139938	57	4	0.94113	Threshold for gRNAs (at least 3 gRNAs) met
CCND3	0.15138	44	4	-0.59309	Threshold for gRNAs (at least 3 gRNAs) met
ZNF507	0.15138	59	5	0.89969	Threshold for gRNAs (at least 3 gRNAs) met
TCTN3	0.15138	60	4	0.5172	Threshold for gRNAs (at least 3 gRNAs) met
AVPR2	0.15138	62	4	1.0147	Threshold for gRNAs (at least 3 gRNAs) met
SELENBP1	0.15138	64	3	1.0664	Threshold for gRNAs (at least 3 gRNAs) met
PRAMEF12	0.159238	67	5	0.92895	Threshold for gRNAs (at least 3 gRNAs) met
KCNE1	0.159238	68	4	0.83435	Threshold for gRNAs (at least 3 gRNAs) met
FNIP1	0.168251	69	3	0.94543	Threshold for gRNAs (at least 3 gRNAs) met
PFKL	0.168791	70	5	0.88232	Threshold for gRNAs (at least 3 gRNAs) met
CLDN25	0.17031	73	3	1.3375	Threshold for gRNAs (at least 3 gRNAs) met
VAV3	0.182765	58	5	0.51798	Threshold for gRNAs (at least 3 gRNAs) met
PDPK1	0.182765	83	4	1.3809	Threshold for gRNAs (at least 3 gRNAs) met
TNFRSF1A	0.187468	75	4	0.88167	Threshold for gRNAs (at least 3 gRNAs) met
ANKRD65	0.187472	61	6	0.445	Threshold for gRNAs (at least 3 gRNAs) met
DENND5A	0.187472	76	3	0.51296	Threshold for gRNAs (at least 3 gRNAs) met
KIAA0196	0.187472	77	5	0.75301	Threshold for gRNAs (at least 3 gRNAs) met
LRRC8A	0.187472	78	5	0.7485	Threshold for gRNAs (at least 3 gRNAs) met
NR4A1	0.187472	92	3	0.95362	Threshold for gRNAs (at least 3 gRNAs) met
HMGCS1	0.193757	79	3	0.44667	Threshold for gRNAs (at least 3 gRNAs) met
SCRIB	0.193757	81	5	0.74311	Threshold for gRNAs (at least 3 gRNAs) met
TMX1	0.195751	82	5	1.0412	Threshold for gRNAs (at least 3 gRNAs) met
SLC45A3	0.195751	84	5	0.47582	Threshold for gRNAs (at least 3 gRNAs) met
RIMBP2	0.195751	85	3	0.85287	Threshold for gRNAs (at least 3 gRNAs) met
RENBP	0.195751	86	5	0.64108	Threshold for gRNAs (at least 3 gRNAs) met
CYP11B2	0.195751	87	3	0.31214	Threshold for gRNAs (at least 3 gRNAs) met
TRPM7	0.195751	88	3	0.6087	Threshold for gRNAs (at least 3 gRNAs) met
NRAP	0.195751	89	3	0.55696	Threshold for gRNAs (at least 3 gRNAs) met
CSNK2A1	0.195751	90	3	0.79129	Threshold for gRNAs (at least 3 gRNAs) met
SEC31A	0.195751	91	4	0.81865	Threshold for gRNAs (at least 3 gRNAs) met
RARG	0.195751	93	3	0.90195	Threshold for gRNAs (at least 3 gRNAs) met
LARP1	0.195751	94	4	1.1715	Threshold for gRNAs (at least 3 gRNAs) met
NOXA1	0.197426	95	5	0.62964	Threshold for gRNAs (at least 3 gRNAs) met
CREB1	0.197426	96	4	0.88879	Threshold for gRNAs (at least 3 gRNAs) met
RHBDD2	0.197426	97	3	0.70888	Threshold for gRNAs (at least 3 gRNAs) met
MMRN1	0.197426	98	5	0.97871	Threshold for gRNAs (at least 3 gRNAs) met
CD247	0.197426	99	4	1.028	Threshold for gRNAs (at least 3 gRNAs) met
SYTL3	0.197426	107	4	0.77239	Threshold for gRNAs (at least 3 gRNAs) met
RNF151	0.20615	103	4	0.74796	Threshold for gRNAs (at least 3 gRNAs) met
ETF1	0.20615	104	3	1.0292	Threshold for gRNAs (at least 3 gRNAs) met
CDX2	0.223779	108	4	0.85476	Threshold for gRNAs (at least 3 gRNAs) met
UBE2M	0.223779	109	4	0.82558	Threshold for gRNAs (at least 3 gRNAs) met
INA	0.223779	110	3	0.69276	Threshold for gRNAs (at least 3 gRNAs) met
IPO9	0.226241	112	4	1.0268	Threshold for gRNAs (at least 3 gRNAs) met
CACNA1A	0.226537	113	5	0.52596	Threshold for gRNAs (at least 3 gRNAs) met
CENPF	0.230853	116	5	0.73645	Threshold for gRNAs (at least 3 gRNAs) met
VWA8	0.230853	117	4	0.49614	Threshold for gRNAs (at least 3 gRNAs) met
NUTF2	0.230853	119	3	0.36075	Threshold for gRNAs (at least 3 gRNAs) met
MRC2	0.237823	122	4	0.93324	Threshold for gRNAs (at least 3 gRNAs) met
TTLL9	0.237823	124	3	0.48658	Threshold for gRNAs (at least 3 gRNAs) met
MATK	0.237823	126	4	0.87163	Threshold for gRNAs (at least 3 gRNAs) met
FOXB1	0.237823	127	3	0.22586	Threshold for gRNAs (at least 3 gRNAs) met
LSMEM2	0.237823	128	5	1.2542	Threshold for gRNAs (at least 3 gRNAs) met
ATP6V1D	0.237823	150	3	1.4526	Threshold for gRNAs (at least 3 gRNAs) met
SIRPG	0.238488	120	5	0.61117	Threshold for gRNAs (at least 3 gRNAs) met
CRHBP	0.238488	130	3	0.92598	Threshold for gRNAs (at least 3 gRNAs) met
FLNC	0.238488	131	4	0.35567	Threshold for gRNAs (at least 3 gRNAs) met
EIF2B4	0.238488	133	4	2.0062	Threshold for gRNAs (at least 3 gRNAs) met
JPH3	0.238488	134	5	1.0062	Threshold for gRNAs (at least 3 gRNAs) met
TPBGL	0.238488	135	5	0.5253	Threshold for gRNAs (at least 3 gRNAs) met
IKBKG	0.238488	136	4	0.82876	Threshold for gRNAs (at least 3 gRNAs) met
BRWD3	0.238892	137	3	0.86916	Threshold for gRNAs (at least 3 gRNAs) met
PPIL3	0.24154	129	3	0.30615	Threshold for gRNAs (at least 3 gRNAs) met
FA2H	0.24154	139	5	0.46558	Threshold for gRNAs (at least 3 gRNAs) met
SLC35E2	0.24154	140	5	0.85415	Threshold for gRNAs (at least 3 gRNAs) met
ACBD4	0.24154	141	5	0.64162	Threshold for gRNAs (at least 3 gRNAs) met
UBALD1	0.24154	142	5	0.70494	Threshold for gRNAs (at least 3 gRNAs) met
HEPN1	0.24154	143	3	0.91122	Threshold for gRNAs (at least 3 gRNAs) met
TPM4	0.24154	144	3	1.203	Threshold for gRNAs (at least 3 gRNAs) met
TBC1D8	0.24154	145	4	0.85774	Threshold for gRNAs (at least 3 gRNAs) met
TEPP	0.24154	146	5	0.65365	Threshold for gRNAs (at least 3 gRNAs) met
FFAR3	0.24154	147	5	0.5078	Threshold for gRNAs (at least 3 gRNAs) met
AURKA	0.24154	148	3	0.71028	Threshold for gRNAs (at least 3 gRNAs) met
HID1	0.24154	149	5	0.71105	Threshold for gRNAs (at least 3 gRNAs) met
UNKL	0.243526	106	10	0.28342	Threshold for gRNAs (at least 3 gRNAs) met
HNMT	0.243526	118	3	-0.31153	Threshold for gRNAs (at least 3 gRNAs) met
KIF13A	0.243526	125	6	0.5238	Threshold for gRNAs (at least 3 gRNAs) met
MED25	0.243526	151	4	0.93215	Threshold for gRNAs (at least 3 gRNAs) met
TMEM56	0.243526	152	4	0.80942	Threshold for gRNAs (at least 3 gRNAs) met
HCN2	0.243526	153	5	0.56118	Threshold for gRNAs (at least 3 gRNAs) met
ABHD12	0.243526	154	5	0.52574	Threshold for gRNAs (at least 3 gRNAs) met
PDE1B	0.243526	156	5	0.56112	Threshold for gRNAs (at least 3 gRNAs) met
PLK4	0.243526	157	3	1.254	Threshold for gRNAs (at least 3 gRNAs) met
SDCBP	0.243526	158	3	0.42116	Threshold for gRNAs (at least 3 gRNAs) met
SSR2	0.243526	159	4	0.8964	Threshold for gRNAs (at least 3 gRNAs) met
TACR2	0.243526	160	3	0.74939	Threshold for gRNAs (at least 3 gRNAs) met
ZNF287	0.243526	162	5	0.59111	Threshold for gRNAs (at least 3 gRNAs) met
PEG10	0.243526	163	3	0.87574	Threshold for gRNAs (at least 3 gRNAs) met
TKTL1	0.243526	164	4	0.69373	Threshold for gRNAs (at least 3 gRNAs) met
ROBO3	0.243526	167	5	0.58763	Threshold for gRNAs (at least 3 gRNAs) met
CCDC64	0.243526	169	4	0.64609	Threshold for gRNAs (at least 3 gRNAs) met
KRTDAP	0.24413	138	7	0.45052	Threshold for gRNAs (at least 3 gRNAs) met
ANKRD61	0.24413	171	5	0.52489	Threshold for gRNAs (at least 3 gRNAs) met
CLOCK	0.24413	172	3	0.96889	Threshold for gRNAs (at least 3 gRNAs) met
AGPAT5	0.24413	173	4	1.0442	Threshold for gRNAs (at least 3 gRNAs) met
GPR135	0.24413	174	4	0.89216	Threshold for gRNAs (at least 3 gRNAs) met
GPR83	0.24413	175	5	0.51673	Threshold for gRNAs (at least 3 gRNAs) met
DHRS4L2	0.24413	177	3	0.73575	Threshold for gRNAs (at least 3 gRNAs) met
ZNF268	0.246494	111	14	0.32643	Threshold for gRNAs (at least 3 gRNAs) met
VKORC1	0.246494	178	3	0.49248	Threshold for gRNAs (at least 3 gRNAs) met
MEGF8	0.246494	182	3	0.93985	Threshold for gRNAs (at least 3 gRNAs) met
SLCO4A1	0.246494	183	4	0.62293	Threshold for gRNAs (at least 3 gRNAs) met
ZNF398	0.246494	184	3	0.87781	Threshold for gRNAs (at least 3 gRNAs) met
TRIM25	0.246494	186	5	0.7238	Threshold for gRNAs (at least 3 gRNAs) met
GRIN3A	0.246494	187	4	0.87835	Threshold for gRNAs (at least 3 gRNAs) met
LGI4	0.246494	188	4	0.71491	Threshold for gRNAs (at least 3 gRNAs) met
TRADD	0.246494	189	3	0.58225	Threshold for gRNAs (at least 3 gRNAs) met
MARCO	0.246494	190	5	0.62142	Threshold for gRNAs (at least 3 gRNAs) met
DYNLRB1	0.246494	191	4	0.98263	Threshold for gRNAs (at least 3 gRNAs) met
LMNB2	0.246494	192	5	0.55813	Threshold for gRNAs (at least 3 gRNAs) met
RXFP1	0.246494	193	3	0.46227	Threshold for gRNAs (at least 3 gRNAs) met
ZNF536	0.246494	194	4	0.86944	Threshold for gRNAs (at least 3 gRNAs) met
NECAP2	0.246494	195	3	0.91944	Threshold for gRNAs (at least 3 gRNAs) met
TXNDC17	0.246494	196	5	0.58384	Threshold for gRNAs (at least 3 gRNAs) met
FSCN2	0.246494	197	4	0.60364	Threshold for gRNAs (at least 3 gRNAs) met
SUMO3	0.246494	198	6	0.56772	Threshold for gRNAs (at least 3 gRNAs) met
CACFD1	0.246494	199	5	0.92562	Threshold for gRNAs (at least 3 gRNAs) met
DHRS4	0.246494	200	5	0.68846	Threshold for gRNAs (at least 3 gRNAs) met
MCM5	0.246494	201	3	0.9855	Threshold for gRNAs (at least 3 gRNAs) met
CHUK	0.246494	202	4	0.91613	Threshold for gRNAs (at least 3 gRNAs) met
S100A16	0.246494	203	3	0.89391	Threshold for gRNAs (at least 3 gRNAs) met
PSMD11	0.246494	204	4	1.3883	Threshold for gRNAs (at least 3 gRNAs) met
MGAM	0.246494	208	3	0.83781	Threshold for gRNAs (at least 3 gRNAs) met
VAV1	0.246494	209	4	0.61266	Threshold for gRNAs (at least 3 gRNAs) met
PDGFRL	0.246494	210	5	0.92337	Threshold for gRNAs (at least 3 gRNAs) met
SLC26A5	0.246494	211	4	1.0717	Threshold for gRNAs (at least 3 gRNAs) met
RGS12	0.246494	212	5	0.56271	Threshold for gRNAs (at least 3 gRNAs) met
CARTPT	0.246494	213	4	0.87116	Threshold for gRNAs (at least 3 gRNAs) met
KDM4B	0.246494	214	4	1.0049	Threshold for gRNAs (at least 3 gRNAs) met
PLAT	0.246494	215	5	0.6528	Threshold for gRNAs (at least 3 gRNAs) met
ROBO1	0.246494	216	4	0.62945	Threshold for gRNAs (at least 3 gRNAs) met
CES5A	0.246494	217	5	0.46701	Threshold for gRNAs (at least 3 gRNAs) met
CKB	0.246494	218	4	0.6678	Threshold for gRNAs (at least 3 gRNAs) met
PARP12	0.246494	219	5	0.65069	Threshold for gRNAs (at least 3 gRNAs) met
COMP	0.246494	221	3	0.58983	Threshold for gRNAs (at least 3 gRNAs) met
STX1A	0.246494	223	4	0.85706	Threshold for gRNAs (at least 3 gRNAs) met
DDB2	0.246494	224	4	0.7339	Threshold for gRNAs (at least 3 gRNAs) met
THRSP	0.246494	226	5	0.84964	Threshold for gRNAs (at least 3 gRNAs) met
PRICKLE3	0.246494	227	4	0.6444	Threshold for gRNAs (at least 3 gRNAs) met
MAP3K7	0.246494	229	5	0.66055	Threshold for gRNAs (at least 3 gRNAs) met
FREM2	0.246494	230	5	0.33932	Threshold for gRNAs (at least 3 gRNAs) met
RORA	0.246494	231	4	0.77708	Threshold for gRNAs (at least 3 gRNAs) met
CCDC33	0.246494	232	5	0.45115	Threshold for gRNAs (at least 3 gRNAs) met
DHRS2	0.246494	233	4	0.84073	Threshold for gRNAs (at least 3 gRNAs) met
AVPR1B	0.246609	234	4	1.0739	Threshold for gRNAs (at least 3 gRNAs) met
STOML3	0.24676	235	4	0.87068	Threshold for gRNAs (at least 3 gRNAs) met
SLITRK5	0.24676	236	4	0.95278	Threshold for gRNAs (at least 3 gRNAs) met
APBA1	0.248752	237	5	0.7006	Threshold for gRNAs (at least 3 gRNAs) met
LAMC1	0.248752	238	3	0.83558	Threshold for gRNAs (at least 3 gRNAs) met
FAM212B	0.248823	240	5	0.58659	Threshold for gRNAs (at least 3 gRNAs) met
MSL3	0.250449	180	8	0.65403	Threshold for gRNAs (at least 3 gRNAs) met
BVES	0.250449	241	5	0.43464	Threshold for gRNAs (at least 3 gRNAs) met
PLBD2	0.250449	242	5	0.39378	Threshold for gRNAs (at least 3 gRNAs) met
ZNF414	0.251546	243	4	0.97064	Threshold for gRNAs (at least 3 gRNAs) met
MED21	0.251917	244	3	1.1845	Threshold for gRNAs (at least 3 gRNAs) met
ESM1	0.251917	245	5	0.59211	Threshold for gRNAs (at least 3 gRNAs) met
SMG9	0.251917	246	5	0.72026	Threshold for gRNAs (at least 3 gRNAs) met
VILL	0.251917	247	4	0.69931	Threshold for gRNAs (at least 3 gRNAs) met
SPPL3	0.251917	248	5	0.88609	Threshold for gRNAs (at least 3 gRNAs) met
LRP1	0.251917	250	4	0.71749	Threshold for gRNAs (at least 3 gRNAs) met
FADS6	0.251917	251	5	0.47963	Threshold for gRNAs (at least 3 gRNAs) met
ASB15	0.251917	252	4	0.79144	Threshold for gRNAs (at least 3 gRNAs) met
GRAP2	0.251917	253	5	0.46232	Threshold for gRNAs (at least 3 gRNAs) met
VPS37B	0.252527	255	5	0.67017	Threshold for gRNAs (at least 3 gRNAs) met
GNPNAT1	0.252527	256	3	1.2285	Threshold for gRNAs (at least 3 gRNAs) met
ZNF624	0.252527	257	3	1.5009	Threshold for gRNAs (at least 3 gRNAs) met
CLDN23	0.252527	258	5	0.66136	Threshold for gRNAs (at least 3 gRNAs) met
SPIN1	0.252527	299	3	0.77407	Threshold for gRNAs (at least 3 gRNAs) met
LHB	0.252527	380	3	0.649	Threshold for gRNAs (at least 3 gRNAs) met
MYH10	0.253614	259	3	0.28739	Threshold for gRNAs (at least 3 gRNAs) met
EIF2B3	0.253895	304	3	1.239	Threshold for gRNAs (at least 3 gRNAs) met
HNF1B	0.254687	260	3	0.20335	Threshold for gRNAs (at least 3 gRNAs) met
C11orf44	0.254687	261	4	0.30841	Threshold for gRNAs (at least 3 gRNAs) met
XRCC5	0.254687	262	4	0.95268	Threshold for gRNAs (at least 3 gRNAs) met
GOLGA7	0.254687	263	4	0.45419	Threshold for gRNAs (at least 3 gRNAs) met
CRLF3	0.254687	266	3	0.45917	Threshold for gRNAs (at least 3 gRNAs) met
RAB19	0.254687	267	5	0.38436	Threshold for gRNAs (at least 3 gRNAs) met
WWC3	0.254687	268	3	0.81685	Threshold for gRNAs (at least 3 gRNAs) met
ICMT	0.254687	269	4	0.86709	Threshold for gRNAs (at least 3 gRNAs) met
CUL1	0.254687	270	3	0.72774	Threshold for gRNAs (at least 3 gRNAs) met
PRODH2	0.254687	271	5	0.91545	Threshold for gRNAs (at least 3 gRNAs) met
MAGEA12	0.254687	385	3	0.65327	Threshold for gRNAs (at least 3 gRNAs) met
TRIM73	0.254687	395	3	0.4462	Threshold for gRNAs (at least 3 gRNAs) met
RAB5B	0.255977	273	4	1.0099	Threshold for gRNAs (at least 3 gRNAs) met
TRIM3	0.255977	274	5	0.38843	Threshold for gRNAs (at least 3 gRNAs) met
DYNC2H1	0.255977	275	5	0.49158	Threshold for gRNAs (at least 3 gRNAs) met
TAL1	0.255977	276	4	0.90695	Threshold for gRNAs (at least 3 gRNAs) met
APOM	0.257659	225	6	0.57965	Threshold for gRNAs (at least 3 gRNAs) met
PSAPL1	0.257659	277	4	0.89573	Threshold for gRNAs (at least 3 gRNAs) met
IRF2BPL	0.257659	278	5	0.67097	Threshold for gRNAs (at least 3 gRNAs) met
ZNF227	0.257659	279	5	0.41427	Threshold for gRNAs (at least 3 gRNAs) met
UPP1	0.257659	280	5	0.89446	Threshold for gRNAs (at least 3 gRNAs) met
GON4L	0.257659	281	5	0.52237	Threshold for gRNAs (at least 3 gRNAs) met
TMEM184B	0.257659	283	5	0.59596	Threshold for gRNAs (at least 3 gRNAs) met
EGR3	0.257659	286	5	0.36008	Threshold for gRNAs (at least 3 gRNAs) met
NCALD	0.257659	288	4	0.83676	Threshold for gRNAs (at least 3 gRNAs) met
AGRN	0.257659	289	4	0.42532	Threshold for gRNAs (at least 3 gRNAs) met
F8A3	0.257659	292	4	0.83879	Threshold for gRNAs (at least 3 gRNAs) met
SERGEF	0.257659	293	3	0.61432	Threshold for gRNAs (at least 3 gRNAs) met
FAM193B	0.257659	295	5	0.47605	Threshold for gRNAs (at least 3 gRNAs) met
CLDN2	0.257659	296	5	0.53891	Threshold for gRNAs (at least 3 gRNAs) met
EPHB4	0.257659	297	5	0.53782	Threshold for gRNAs (at least 3 gRNAs) met
TRIM62	0.257659	298	4	0.66911	Threshold for gRNAs (at least 3 gRNAs) met
IRAK1	0.257659	300	5	0.49428	Threshold for gRNAs (at least 3 gRNAs) met
SEC24D	0.257659	303	3	0.93576	Threshold for gRNAs (at least 3 gRNAs) met
RAX	0.257659	305	3	0.36629	Threshold for gRNAs (at least 3 gRNAs) met
TNFRSF4	0.257659	307	5	0.48903	Threshold for gRNAs (at least 3 gRNAs) met
TUSC1	0.257659	308	5	0.37767	Threshold for gRNAs (at least 3 gRNAs) met
FLRT1	0.257659	309	3	0.22626	Threshold for gRNAs (at least 3 gRNAs) met
KCNN4	0.257659	310	5	0.37172	Threshold for gRNAs (at least 3 gRNAs) met
MIER3	0.257659	313	5	0.48658	Threshold for gRNAs (at least 3 gRNAs) met
CUL9	0.257659	314	4	0.66768	Threshold for gRNAs (at least 3 gRNAs) met
FAM129B	0.257659	315	5	0.53934	Threshold for gRNAs (at least 3 gRNAs) met
PKDREJ	0.257659	316	5	0.37521	Threshold for gRNAs (at least 3 gRNAs) met
POP4	0.257659	317	4	1.1057	Threshold for gRNAs (at least 3 gRNAs) met
PARD3B	0.257659	318	5	0.35932	Threshold for gRNAs (at least 3 gRNAs) met
TPST1	0.257659	319	5	0.54671	Threshold for gRNAs (at least 3 gRNAs) met
C1orf106	0.257659	320	3	0.56112	Threshold for gRNAs (at least 3 gRNAs) met
ZNF654	0.257659	321	3	1.1766	Threshold for gRNAs (at least 3 gRNAs) met
C3orf56	0.257659	322	4	0.72163	Threshold for gRNAs (at least 3 gRNAs) met
STK31	0.257659	323	5	0.45234	Threshold for gRNAs (at least 3 gRNAs) met
LPHN1	0.257659	324	4	0.65358	Threshold for gRNAs (at least 3 gRNAs) met
UGT2A3	0.257659	341	4	1.0178	Threshold for gRNAs (at least 3 gRNAs) met
TSG101	0.257659	378	3	1.2029	Threshold for gRNAs (at least 3 gRNAs) met
LCE1B	0.257659	444	3	1.2057	Threshold for gRNAs (at least 3 gRNAs) met
SLC9B2	0.258334	325	5	0.79756	Threshold for gRNAs (at least 3 gRNAs) met
PLAUR	0.258334	327	4	0.6097	Threshold for gRNAs (at least 3 gRNAs) met
GNB2	0.258334	328	5	0.64008	Threshold for gRNAs (at least 3 gRNAs) met
GRIN3B	0.258334	329	5	0.4378	Threshold for gRNAs (at least 3 gRNAs) met
HOXB5	0.258334	330	5	0.7743	Threshold for gRNAs (at least 3 gRNAs) met
FBXL13	0.258334	331	4	0.63044	Threshold for gRNAs (at least 3 gRNAs) met
CABYR	0.259004	285	6	0.48434	Threshold for gRNAs (at least 3 gRNAs) met
RAB11FIP5	0.259004	335	4	0.91587	Threshold for gRNAs (at least 3 gRNAs) met
CEP350	0.259004	337	4	0.89248	Threshold for gRNAs (at least 3 gRNAs) met
ZNF335	0.259004	338	4	0.89068	Threshold for gRNAs (at least 3 gRNAs) met
GALR2	0.259004	339	4	0.70558	Threshold for gRNAs (at least 3 gRNAs) met
FGFR3	0.259004	342	3	0.24408	Threshold for gRNAs (at least 3 gRNAs) met
PRRG3	0.259004	343	4	0.70611	Threshold for gRNAs (at least 3 gRNAs) met
MAOA	0.259004	344	5	0.71595	Threshold for gRNAs (at least 3 gRNAs) met
BCOR	0.259004	345	4	0.33306	Threshold for gRNAs (at least 3 gRNAs) met
PLEKHG4B	0.259004	346	4	0.84915	Threshold for gRNAs (at least 3 gRNAs) met
CDC37	0.259004	347	4	1.0855	Threshold for gRNAs (at least 3 gRNAs) met
PLEKHF1	0.259004	348	5	0.61423	Threshold for gRNAs (at least 3 gRNAs) met
HMX1	0.259004	349	5	0.47482	Threshold for gRNAs (at least 3 gRNAs) met
PRAF2	0.25911	351	5	0.37686	Threshold for gRNAs (at least 3 gRNAs) met
ABI1	0.25911	352	4	0.8296	Threshold for gRNAs (at least 3 gRNAs) met
NUPR1L	0.259273	353	4	0.46623	Threshold for gRNAs (at least 3 gRNAs) met
DHRS9	0.259273	355	3	1.104	Threshold for gRNAs (at least 3 gRNAs) met
TMEM179	0.259273	356	5	0.69396	Threshold for gRNAs (at least 3 gRNAs) met
STK25	0.259273	357	4	0.65486	Threshold for gRNAs (at least 3 gRNAs) met
ZBED6CL	0.259273	358	5	0.52896	Threshold for gRNAs (at least 3 gRNAs) met
CD164	0.259273	359	4	0.46913	Threshold for gRNAs (at least 3 gRNAs) met
HAO1	0.259273	361	5	0.39068	Threshold for gRNAs (at least 3 gRNAs) met
SYNGAP1	0.259273	364	5	0.68423	Threshold for gRNAs (at least 3 gRNAs) met
NKD1	0.259273	365	4	0.8333	Threshold for gRNAs (at least 3 gRNAs) met
SMARCD1	0.259273	366	3	0.73447	Threshold for gRNAs (at least 3 gRNAs) met
ZNF264	0.259273	367	3	0.69803	Threshold for gRNAs (at least 3 gRNAs) met
TGOLN2	0.259273	368	5	0.4686	Threshold for gRNAs (at least 3 gRNAs) met
BRPF1	0.259273	369	5	0.6379	Threshold for gRNAs (at least 3 gRNAs) met
ACSF2	0.259273	370	4	0.90034	Threshold for gRNAs (at least 3 gRNAs) met
TRIM47	0.259273	423	4	0.90962	Threshold for gRNAs (at least 3 gRNAs) met
AP1M2	0.259345	372	4	0.57358	Threshold for gRNAs (at least 3 gRNAs) met
FAHD1	0.259345	373	4	0.59111	Threshold for gRNAs (at least 3 gRNAs) met
CDH4	0.259345	374	4	0.40387	Threshold for gRNAs (at least 3 gRNAs) met
RNF130	0.263161	375	5	0.3487	Threshold for gRNAs (at least 3 gRNAs) met
KCNMB3	0.26375	333	4	0.31633	Threshold for gRNAs (at least 3 gRNAs) met
SAR1A	0.26375	379	3	0.75271	Threshold for gRNAs (at least 3 gRNAs) met
HTR5A	0.266189	381	5	0.60396	Threshold for gRNAs (at least 3 gRNAs) met
NTPCR	0.26662	449	4	0.5459	Threshold for gRNAs (at least 3 gRNAs) met
FAM26F	0.266705	301	7	0.57554	Threshold for gRNAs (at least 3 gRNAs) met
ME3	0.266705	383	4	0.79763	Threshold for gRNAs (at least 3 gRNAs) met
RBM19	0.266705	384	4	0.62457	Threshold for gRNAs (at least 3 gRNAs) met
SARDH	0.266705	386	4	0.7544	Threshold for gRNAs (at least 3 gRNAs) met
MAFK	0.266705	387	5	0.29675	Threshold for gRNAs (at least 3 gRNAs) met
BCL7A	0.266705	388	4	0.50622	Threshold for gRNAs (at least 3 gRNAs) met
ZHX2	0.266705	389	4	0.55082	Threshold for gRNAs (at least 3 gRNAs) met
ARFGEF2	0.266705	390	5	0.55345	Threshold for gRNAs (at least 3 gRNAs) met
KIF19	0.266705	391	5	0.54003	Threshold for gRNAs (at least 3 gRNAs) met
INPPL1	0.266705	393	5	0.61139	Threshold for gRNAs (at least 3 gRNAs) met
HLA-DQB1	0.266705	397	3	0.58651	Threshold for gRNAs (at least 3 gRNAs) met
ZNF497	0.266705	398	5	0.74212	Threshold for gRNAs (at least 3 gRNAs) met
TERF2IP	0.266705	399	5	0.35643	Threshold for gRNAs (at least 3 gRNAs) met
WDR19	0.266705	400	4	0.58235	Threshold for gRNAs (at least 3 gRNAs) met
DCAF15	0.266705	401	5	0.68891	Threshold for gRNAs (at least 3 gRNAs) met
EMILIN1	0.266705	402	5	0.33389	Threshold for gRNAs (at least 3 gRNAs) met
HNRNPH2	0.266705	403	4	0.73151	Threshold for gRNAs (at least 3 gRNAs) met
GTF2F2	0.266705	404	3	0.32163	Threshold for gRNAs (at least 3 gRNAs) met
ZNF341	0.266705	405	3	0.39589	Threshold for gRNAs (at least 3 gRNAs) met
PLXNA4	0.266705	406	5	0.70167	Threshold for gRNAs (at least 3 gRNAs) met
TBC1D14	0.266705	407	5	0.70573	Threshold for gRNAs (at least 3 gRNAs) met
CHST7	0.266705	408	5	0.58443	Threshold for gRNAs (at least 3 gRNAs) met
EIF1AD	0.266705	409	4	0.53398	Threshold for gRNAs (at least 3 gRNAs) met
STPG1	0.266705	410	3	0.79794	Threshold for gRNAs (at least 3 gRNAs) met
CRIPAK	0.266705	559	3	0.51195	Threshold for gRNAs (at least 3 gRNAs) met
SPIRE2	0.266914	411	5	0.4261	Threshold for gRNAs (at least 3 gRNAs) met
IRX5	0.267706	412	5	0.53064	Threshold for gRNAs (at least 3 gRNAs) met
CXorf61	0.267706	472	3	0.97233	Threshold for gRNAs (at least 3 gRNAs) met
PARVB	0.268421	413	5	0.37489	Threshold for gRNAs (at least 3 gRNAs) met
EFCAB4B	0.268421	414	3	0.55964	Threshold for gRNAs (at least 3 gRNAs) met
MFGE8	0.269274	415	4	0.6905	Threshold for gRNAs (at least 3 gRNAs) met
CETN1	0.269274	416	5	0.42462	Threshold for gRNAs (at least 3 gRNAs) met
ARHGAP4	0.269554	417	4	0.56933	Threshold for gRNAs (at least 3 gRNAs) met
CEACAM19	0.269554	418	4	0.82034	Threshold for gRNAs (at least 3 gRNAs) met
DUS2	0.269554	419	5	0.88491	Threshold for gRNAs (at least 3 gRNAs) met
TBL3	0.269554	420	3	0.35255	Threshold for gRNAs (at least 3 gRNAs) met
CCL13	0.269554	422	4	1.0785	Threshold for gRNAs (at least 3 gRNAs) met
EXOC3L1	0.269554	424	5	0.65631	Threshold for gRNAs (at least 3 gRNAs) met
NYX	0.269554	425	3	0.60153	Threshold for gRNAs (at least 3 gRNAs) met
BCL7B	0.269554	426	5	0.66818	Threshold for gRNAs (at least 3 gRNAs) met
SLC38A10	0.269554	427	5	0.56795	Threshold for gRNAs (at least 3 gRNAs) met
PRUNE2	0.269554	429	3	0.89984	Threshold for gRNAs (at least 3 gRNAs) met
SLCO2A1	0.269554	430	5	0.78897	Threshold for gRNAs (at least 3 gRNAs) met
PEBP1	0.269554	432	4	0.72743	Threshold for gRNAs (at least 3 gRNAs) met
SLC8A1	0.271282	435	3	0.57706	Threshold for gRNAs (at least 3 gRNAs) met
IER5L	0.271282	436	4	0.68906	Threshold for gRNAs (at least 3 gRNAs) met
IFI27L1	0.271333	437	5	0.31853	Threshold for gRNAs (at least 3 gRNAs) met
ENO2	0.271333	438	3	0.75759	Threshold for gRNAs (at least 3 gRNAs) met
FAM150B	0.271333	440	3	0.19287	Threshold for gRNAs (at least 3 gRNAs) met
SNX21	0.271557	394	5	0.56054	Threshold for gRNAs (at least 3 gRNAs) met
MBD3	0.271557	445	4	0.74352	Threshold for gRNAs (at least 3 gRNAs) met
KRT18	0.271557	512	3	0.87081	Threshold for gRNAs (at least 3 gRNAs) met
FBXW8	0.271955	446	4	0.96551	Threshold for gRNAs (at least 3 gRNAs) met
LEF1	0.271955	447	4	0.76173	Threshold for gRNAs (at least 3 gRNAs) met
WSCD2	0.271955	448	4	0.69197	Threshold for gRNAs (at least 3 gRNAs) met
KCNAB3	0.271955	450	3	0.63846	Threshold for gRNAs (at least 3 gRNAs) met
GNAT1	0.271955	451	3	0.57988	Threshold for gRNAs (at least 3 gRNAs) met
TMEM25	0.272195	452	5	0.67182	Threshold for gRNAs (at least 3 gRNAs) met
C1orf229	0.272736	453	4	0.46948	Threshold for gRNAs (at least 3 gRNAs) met
SCARF2	0.274781	454	5	0.28617	Threshold for gRNAs (at least 3 gRNAs) met
ANK1	0.274979	311	9	0.4356	Threshold for gRNAs (at least 3 gRNAs) met
ZDHHC1	0.274979	455	5	0.47666	Threshold for gRNAs (at least 3 gRNAs) met
SEC61B	0.275191	456	4	0.65381	Threshold for gRNAs (at least 3 gRNAs) met
WFDC8	0.275191	457	4	0.61259	Threshold for gRNAs (at least 3 gRNAs) met
KCTD19	0.277782	458	3	0.82127	Threshold for gRNAs (at least 3 gRNAs) met
PRR11	0.279434	459	4	0.46661	Threshold for gRNAs (at least 3 gRNAs) met
BANP	0.279434	462	3	0.62554	Threshold for gRNAs (at least 3 gRNAs) met
ALDH1A3	0.279434	463	4	0.83564	Threshold for gRNAs (at least 3 gRNAs) met
NUCB1	0.279434	464	4	0.65208	Threshold for gRNAs (at least 3 gRNAs) met
NXPH4	0.279434	465	5	0.25218	Threshold for gRNAs (at least 3 gRNAs) met
STX1B	0.279434	466	4	1.0637	Threshold for gRNAs (at least 3 gRNAs) met
REEP2	0.279434	470	4	0.87894	Threshold for gRNAs (at least 3 gRNAs) met
GPER1	0.279434	471	4	0.68359	Threshold for gRNAs (at least 3 gRNAs) met
GIT2	0.279434	473	5	0.64736	Threshold for gRNAs (at least 3 gRNAs) met
TGM3	0.279434	474	5	0.73233	Threshold for gRNAs (at least 3 gRNAs) met
ARAP1	0.279434	475	4	0.56199	Threshold for gRNAs (at least 3 gRNAs) met
C9orf116	0.279434	477	4	0.5303	Threshold for gRNAs (at least 3 gRNAs) met
ARID5A	0.279434	478	4	0.62489	Threshold for gRNAs (at least 3 gRNAs) met
PDCD11	0.279434	479	4	0.85781	Threshold for gRNAs (at least 3 gRNAs) met
ALDH7A1	0.279434	480	4	0.37567	Threshold for gRNAs (at least 3 gRNAs) met
IL36RN	0.279434	481	3	0.26552	Threshold for gRNAs (at least 3 gRNAs) met
TMPO	0.279434	482	4	0.7666	Threshold for gRNAs (at least 3 gRNAs) met
MTMR6	0.279434	483	4	0.79019	Threshold for gRNAs (at least 3 gRNAs) met
C12orf68	0.279434	485	5	0.54331	Threshold for gRNAs (at least 3 gRNAs) met
RNF126	0.279434	486	3	0.61464	Threshold for gRNAs (at least 3 gRNAs) met
ACOT7	0.279434	488	5	0.37637	Threshold for gRNAs (at least 3 gRNAs) met
TLR1	0.279434	489	5	0.47323	Threshold for gRNAs (at least 3 gRNAs) met
C20orf141	0.279434	490	5	0.55138	Threshold for gRNAs (at least 3 gRNAs) met
MFSD10	0.279434	491	5	0.46332	Threshold for gRNAs (at least 3 gRNAs) met
FAM47C	0.279434	492	3	0.52423	Threshold for gRNAs (at least 3 gRNAs) met
CC2D1A	0.279434	493	5	0.45062	Threshold for gRNAs (at least 3 gRNAs) met
ACTRT3	0.279434	494	4	0.51489	Threshold for gRNAs (at least 3 gRNAs) met
SLC2A11	0.279434	495	4	0.6991	Threshold for gRNAs (at least 3 gRNAs) met
MAP3K10	0.279434	496	4	0.43812	Threshold for gRNAs (at least 3 gRNAs) met
AKAP9	0.279434	497	5	0.46323	Threshold for gRNAs (at least 3 gRNAs) met
SLC25A18	0.279434	498	3	0.60225	Threshold for gRNAs (at least 3 gRNAs) met
EIF2S2	0.279434	565	4	0.94376	Threshold for gRNAs (at least 3 gRNAs) met
LPAR5	0.280105	500	4	0.85908	Threshold for gRNAs (at least 3 gRNAs) met
CHML	0.280105	501	4	0.74623	Threshold for gRNAs (at least 3 gRNAs) met
SLC38A8	0.280105	503	3	0.62315	Threshold for gRNAs (at least 3 gRNAs) met
UBA7	0.280232	505	3	0.48435	Threshold for gRNAs (at least 3 gRNAs) met
AGO1	0.280232	506	3	0.75215	Threshold for gRNAs (at least 3 gRNAs) met
EIF4H	0.280459	508	4	0.99385	Threshold for gRNAs (at least 3 gRNAs) met
EIF2S1	0.280459	509	3	0.59107	Threshold for gRNAs (at least 3 gRNAs) met
PLA2G3	0.280459	510	4	0.48809	Threshold for gRNAs (at least 3 gRNAs) met
FXYD1	0.280459	511	5	0.35664	Threshold for gRNAs (at least 3 gRNAs) met
LHX8	0.280459	513	4	0.66516	Threshold for gRNAs (at least 3 gRNAs) met
GRIK3	0.280459	514	5	0.54979	Threshold for gRNAs (at least 3 gRNAs) met
HTR6	0.280459	515	5	0.84813	Threshold for gRNAs (at least 3 gRNAs) met
SERPINA5	0.280459	516	5	0.44318	Threshold for gRNAs (at least 3 gRNAs) met
RAPGEF4	0.280459	517	3	0.6598	Threshold for gRNAs (at least 3 gRNAs) met
ACTN4	0.280459	519	3	0.49511	Threshold for gRNAs (at least 3 gRNAs) met
ERI3	0.280459	521	5	0.35509	Threshold for gRNAs (at least 3 gRNAs) met
FGF2	0.280459	522	3	0.75419	Threshold for gRNAs (at least 3 gRNAs) met
ISG20	0.280459	523	4	0.66493	Threshold for gRNAs (at least 3 gRNAs) met
ESPNL	0.280459	524	5	0.44069	Threshold for gRNAs (at least 3 gRNAs) met
ZC2HC1A	0.280459	525	4	1.1588	Threshold for gRNAs (at least 3 gRNAs) met
TMUB2	0.280459	526	5	0.36129	Threshold for gRNAs (at least 3 gRNAs) met
JADE1	0.280459	527	3	0.43493	Threshold for gRNAs (at least 3 gRNAs) met
EPHA7	0.280459	528	5	0.5276	Threshold for gRNAs (at least 3 gRNAs) met
GPRC5B	0.280459	529	4	0.61048	Threshold for gRNAs (at least 3 gRNAs) met
MAPKBP1	0.28077	533	5	0.39017	Threshold for gRNAs (at least 3 gRNAs) met
PYY	0.28077	534	4	0.6143	Threshold for gRNAs (at least 3 gRNAs) met
LRAT	0.28077	535	3	0.4196	Threshold for gRNAs (at least 3 gRNAs) met
RXRA	0.28077	536	5	0.32859	Threshold for gRNAs (at least 3 gRNAs) met
DZIP1L	0.28077	538	5	0.35829	Threshold for gRNAs (at least 3 gRNAs) met
OTUD5	0.28077	539	3	0.68638	Threshold for gRNAs (at least 3 gRNAs) met
CD36	0.28077	540	4	1.0213	Threshold for gRNAs (at least 3 gRNAs) met
PAK7	0.28077	541	4	0.85918	Threshold for gRNAs (at least 3 gRNAs) met
HNRNPUL1	0.28077	542	3	0.73729	Threshold for gRNAs (at least 3 gRNAs) met
SYT15	0.28077	544	5	0.36185	Threshold for gRNAs (at least 3 gRNAs) met
ADPRHL1	0.28077	546	4	0.75072	Threshold for gRNAs (at least 3 gRNAs) met
HLA-F	0.28077	547	5	0.45806	Threshold for gRNAs (at least 3 gRNAs) met
TBX5	0.28077	549	5	0.84559	Threshold for gRNAs (at least 3 gRNAs) met
IQCF3	0.28077	550	4	0.67666	Threshold for gRNAs (at least 3 gRNAs) met
CCSAP	0.28077	551	3	0.68804	Threshold for gRNAs (at least 3 gRNAs) met
RNF31	0.28077	552	3	0.6184	Threshold for gRNAs (at least 3 gRNAs) met
TPSAB1	0.28077	620	4	0.70832	Threshold for gRNAs (at least 3 gRNAs) met
FIP1L1	0.281025	629	3	1.1295	Threshold for gRNAs (at least 3 gRNAs) met
TMEM163	0.282352	554	4	0.74642	Threshold for gRNAs (at least 3 gRNAs) met
TCF24	0.282352	556	5	0.53983	Threshold for gRNAs (at least 3 gRNAs) met
C1QTNF4	0.282352	557	5	0.39919	Threshold for gRNAs (at least 3 gRNAs) met
WAPAL	0.282352	558	3	1.4598	Threshold for gRNAs (at least 3 gRNAs) met
MMS19	0.282352	561	4	0.53954	Threshold for gRNAs (at least 3 gRNAs) met
EVA1B	0.282352	562	5	0.77034	Threshold for gRNAs (at least 3 gRNAs) met
NXF5	0.282352	563	5	0.26717	Threshold for gRNAs (at least 3 gRNAs) met
H3F3C	0.282352	633	3	0.62766	Threshold for gRNAs (at least 3 gRNAs) met
POLD4	0.283612	545	5	0.40009	Threshold for gRNAs (at least 3 gRNAs) met
DNAJC13	0.283612	568	4	0.79537	Threshold for gRNAs (at least 3 gRNAs) met
LOX	0.283612	569	4	0.57112	Threshold for gRNAs (at least 3 gRNAs) met
ARPC1B	0.283612	570	3	0.74059	Threshold for gRNAs (at least 3 gRNAs) met
ZNF676	0.283612	647	3	0.69511	Threshold for gRNAs (at least 3 gRNAs) met
PPAPDC3	0.284428	571	4	0.56739	Threshold for gRNAs (at least 3 gRNAs) met
DPP10	0.284428	572	4	0.71424	Threshold for gRNAs (at least 3 gRNAs) met
DHRS7	0.287505	576	4	0.61827	Threshold for gRNAs (at least 3 gRNAs) met
C21orf91	0.287505	577	5	0.63317	Threshold for gRNAs (at least 3 gRNAs) met
BCL2L2	0.287505	579	3	0.76122	Threshold for gRNAs (at least 3 gRNAs) met
DNM3	0.287505	580	3	0.16662	Threshold for gRNAs (at least 3 gRNAs) met
ABI3	0.287505	581	3	0.27279	Threshold for gRNAs (at least 3 gRNAs) met
MIOX	0.287505	582	3	0.32163	Threshold for gRNAs (at least 3 gRNAs) met
PABPC1L	0.287505	583	3	0.71292	Threshold for gRNAs (at least 3 gRNAs) met
ANO1	0.287505	584	5	0.28876	Threshold for gRNAs (at least 3 gRNAs) met
AHSP	0.287505	585	4	0.63079	Threshold for gRNAs (at least 3 gRNAs) met
RPS6KL1	0.287505	586	4	0.60338	Threshold for gRNAs (at least 3 gRNAs) met
NLRP6	0.287505	588	5	0.40279	Threshold for gRNAs (at least 3 gRNAs) met
GPM6A	0.288781	591	3	0.31964	Threshold for gRNAs (at least 3 gRNAs) met
AKAP17A	0.2888	594	5	0.46643	Threshold for gRNAs (at least 3 gRNAs) met
PRPF40B	0.29076	595	5	0.40922	Threshold for gRNAs (at least 3 gRNAs) met
PRIMA1	0.291031	596	3	0.58209	Threshold for gRNAs (at least 3 gRNAs) met
SP110	0.291031	597	3	0.60101	Threshold for gRNAs (at least 3 gRNAs) met
C19orf48	0.291031	598	3	0.8473	Threshold for gRNAs (at least 3 gRNAs) met
CD79B	0.291204	507	6	0.42343	Threshold for gRNAs (at least 3 gRNAs) met
B3GALT5	0.291204	599	5	0.31098	Threshold for gRNAs (at least 3 gRNAs) met
MAPK8	0.291204	600	3	0.72103	Threshold for gRNAs (at least 3 gRNAs) met
XKR4	0.291204	602	5	0.55549	Threshold for gRNAs (at least 3 gRNAs) met
PAPOLG	0.291204	603	3	1.0686	Threshold for gRNAs (at least 3 gRNAs) met
ZMYM4	0.291204	604	3	0.62161	Threshold for gRNAs (at least 3 gRNAs) met
GRK6	0.291204	605	5	0.53087	Threshold for gRNAs (at least 3 gRNAs) met
GPR137	0.291204	606	3	0.61031	Threshold for gRNAs (at least 3 gRNAs) met
PRSS37	0.291204	607	4	0.47762	Threshold for gRNAs (at least 3 gRNAs) met
POU2AF1	0.291204	609	5	0.5773	Threshold for gRNAs (at least 3 gRNAs) met
CCDC151	0.291204	610	4	0.80406	Threshold for gRNAs (at least 3 gRNAs) met
BCAR1	0.291204	611	4	0.59995	Threshold for gRNAs (at least 3 gRNAs) met
KIAA0319L	0.291204	695	4	0.61815	Threshold for gRNAs (at least 3 gRNAs) met
DENND6B	0.293763	614	5	0.46912	Threshold for gRNAs (at least 3 gRNAs) met
NLRP1	0.293763	615	4	0.49972	Threshold for gRNAs (at least 3 gRNAs) met
SLC45A4	0.295772	616	5	0.52453	Threshold for gRNAs (at least 3 gRNAs) met
FAM229B	0.295772	617	3	0.45673	Threshold for gRNAs (at least 3 gRNAs) met
PYGM	0.295772	618	4	0.59891	Threshold for gRNAs (at least 3 gRNAs) met
MYOD1	0.295772	619	3	0.59416	Threshold for gRNAs (at least 3 gRNAs) met
PCGF1	0.295772	720	3	0.71145	Threshold for gRNAs (at least 3 gRNAs) met
ACADM	0.296075	623	3	0.7725	Threshold for gRNAs (at least 3 gRNAs) met
TMEM164	0.296255	575	6	0.33108	Threshold for gRNAs (at least 3 gRNAs) met
PDGFRB	0.296541	625	3	0.2749	Threshold for gRNAs (at least 3 gRNAs) met
ATP5G2	0.296541	626	4	0.68816	Threshold for gRNAs (at least 3 gRNAs) met
OGG1	0.296737	627	3	0.85461	Threshold for gRNAs (at least 3 gRNAs) met
RIT1	0.297258	628	4	0.74311	Threshold for gRNAs (at least 3 gRNAs) met
CLEC2L	0.297258	630	4	0.63198	Threshold for gRNAs (at least 3 gRNAs) met
HRH2	0.297258	632	4	0.62658	Threshold for gRNAs (at least 3 gRNAs) met
GPI	0.298415	634	5	0.75966	Threshold for gRNAs (at least 3 gRNAs) met
RBMXL3	0.298415	635	4	0.60637	Threshold for gRNAs (at least 3 gRNAs) met
NAV1	0.298415	637	4	0.60427	Threshold for gRNAs (at least 3 gRNAs) met
SUFU	0.298415	638	4	0.70425	Threshold for gRNAs (at least 3 gRNAs) met
FZR1	0.298415	639	3	0.61674	Threshold for gRNAs (at least 3 gRNAs) met
CACNA1G	0.298415	641	5	0.41603	Threshold for gRNAs (at least 3 gRNAs) met
IDNK	0.298415	642	5	0.59723	Threshold for gRNAs (at least 3 gRNAs) met
SFRP1	0.298468	644	4	0.37766	Threshold for gRNAs (at least 3 gRNAs) met
JUN	0.298468	646	3	0.37035	Threshold for gRNAs (at least 3 gRNAs) met
NDUFS3	0.298468	648	5	0.55296	Threshold for gRNAs (at least 3 gRNAs) met
RTL1	0.298468	649	4	0.62059	Threshold for gRNAs (at least 3 gRNAs) met
SMG8	0.298468	650	5	0.79622	Threshold for gRNAs (at least 3 gRNAs) met
TYW1B	0.298468	651	3	0.81552	Threshold for gRNAs (at least 3 gRNAs) met
PLCD4	0.298468	653	5	0.35828	Threshold for gRNAs (at least 3 gRNAs) met
LCE5A	0.298468	748	3	1.2278	Threshold for gRNAs (at least 3 gRNAs) met
CRCP	0.29862	504	7	0.23459	Threshold for gRNAs (at least 3 gRNAs) met
C17orf72	0.29862	560	7	0.46003	Threshold for gRNAs (at least 3 gRNAs) met
SNX10	0.29862	566	4	-0.076644	Threshold for gRNAs (at least 3 gRNAs) met
MID1IP1	0.29862	655	4	0.61526	Threshold for gRNAs (at least 3 gRNAs) met
MPDU1	0.29862	656	4	0.8037	Threshold for gRNAs (at least 3 gRNAs) met
TMEM8B	0.29862	657	5	0.39425	Threshold for gRNAs (at least 3 gRNAs) met
SPTA1	0.29862	658	4	0.74567	Threshold for gRNAs (at least 3 gRNAs) met
SLC23A2	0.29862	659	3	0.82601	Threshold for gRNAs (at least 3 gRNAs) met
IFITM10	0.29862	661	5	0.63323	Threshold for gRNAs (at least 3 gRNAs) met
UPRT	0.29862	663	5	0.34531	Threshold for gRNAs (at least 3 gRNAs) met
GDF7	0.29862	664	3	0.63043	Threshold for gRNAs (at least 3 gRNAs) met
C16orf58	0.29862	665	4	0.53918	Threshold for gRNAs (at least 3 gRNAs) met
SHQ1	0.29862	666	4	0.93151	Threshold for gRNAs (at least 3 gRNAs) met
TMEM229A	0.29862	669	3	0.67951	Threshold for gRNAs (at least 3 gRNAs) met
EPOR	0.29862	670	4	0.41169	Threshold for gRNAs (at least 3 gRNAs) met
PARVG	0.29862	671	5	0.78375	Threshold for gRNAs (at least 3 gRNAs) met
C12orf61	0.29862	673	5	0.26098	Threshold for gRNAs (at least 3 gRNAs) met
GMPPB	0.29862	674	3	1.0625	Threshold for gRNAs (at least 3 gRNAs) met
IFLTD1	0.29862	675	4	0.77585	Threshold for gRNAs (at least 3 gRNAs) met
DOT1L	0.29862	676	5	0.52852	Threshold for gRNAs (at least 3 gRNAs) met
CES4A	0.29862	677	5	0.39153	Threshold for gRNAs (at least 3 gRNAs) met
ZNF704	0.29862	678	4	0.45051	Threshold for gRNAs (at least 3 gRNAs) met
PAX9	0.29862	679	4	0.7896	Threshold for gRNAs (at least 3 gRNAs) met
NODAL	0.29862	680	4	0.52321	Threshold for gRNAs (at least 3 gRNAs) met
TBC1D12	0.29862	682	5	0.26691	Threshold for gRNAs (at least 3 gRNAs) met
MXRA8	0.29862	684	5	0.35608	Threshold for gRNAs (at least 3 gRNAs) met
DPPA5	0.29862	685	4	0.7851	Threshold for gRNAs (at least 3 gRNAs) met
VSTM2B	0.29862	686	4	0.93489	Threshold for gRNAs (at least 3 gRNAs) met
HMP19	0.29862	687	4	0.38998	Threshold for gRNAs (at least 3 gRNAs) met
SLC7A11	0.29862	688	5	0.40219	Threshold for gRNAs (at least 3 gRNAs) met
ENPP7	0.29862	690	4	0.74855	Threshold for gRNAs (at least 3 gRNAs) met
SLC9A3R1	0.29862	691	5	0.54084	Threshold for gRNAs (at least 3 gRNAs) met
MAPK12	0.29862	692	4	0.90562	Threshold for gRNAs (at least 3 gRNAs) met
LRRC8E	0.29862	693	3	0.66182	Threshold for gRNAs (at least 3 gRNAs) met
HOXD13	0.29862	696	5	0.37287	Threshold for gRNAs (at least 3 gRNAs) met
HMHA1	0.29862	697	3	0.52983	Threshold for gRNAs (at least 3 gRNAs) met
SNX8	0.29862	698	4	0.66996	Threshold for gRNAs (at least 3 gRNAs) met
DOC2A	0.29862	699	4	0.54017	Threshold for gRNAs (at least 3 gRNAs) met
ZBTB26	0.29862	700	4	0.89577	Threshold for gRNAs (at least 3 gRNAs) met
STAT2	0.29862	701	3	0.4503	Threshold for gRNAs (at least 3 gRNAs) met
STX4	0.29862	702	4	0.80159	Threshold for gRNAs (at least 3 gRNAs) met
ALDH9A1	0.29862	704	5	0.55083	Threshold for gRNAs (at least 3 gRNAs) met
SBSN	0.29862	705	4	0.71285	Threshold for gRNAs (at least 3 gRNAs) met
TEX22	0.29862	706	4	0.57717	Threshold for gRNAs (at least 3 gRNAs) met
TMEM105	0.29862	764	4	0.6945	Threshold for gRNAs (at least 3 gRNAs) met
NUDT15	0.29862	765	3	0.67924	Threshold for gRNAs (at least 3 gRNAs) met
ACOT1	0.29862	779	4	0.33903	Threshold for gRNAs (at least 3 gRNAs) met
ISX	0.29862	786	4	0.42394	Threshold for gRNAs (at least 3 gRNAs) met
MLLT10	0.299174	662	6	0.54185	Threshold for gRNAs (at least 3 gRNAs) met
ESRP2	0.299174	707	5	0.37086	Threshold for gRNAs (at least 3 gRNAs) met
GNA15	0.299174	708	3	0.89998	Threshold for gRNAs (at least 3 gRNAs) met
FIBP	0.299174	710	4	0.64753	Threshold for gRNAs (at least 3 gRNAs) met
FADD	0.299174	711	4	0.73433	Threshold for gRNAs (at least 3 gRNAs) met
HERC6	0.299174	712	3	0.69373	Threshold for gRNAs (at least 3 gRNAs) met
GADD45B	0.299174	713	5	0.44275	Threshold for gRNAs (at least 3 gRNAs) met
PLCG1	0.299174	714	3	0.75388	Threshold for gRNAs (at least 3 gRNAs) met
SLC17A7	0.299174	715	3	0.28607	Threshold for gRNAs (at least 3 gRNAs) met
DCAF12L1	0.299174	716	3	0.19488	Threshold for gRNAs (at least 3 gRNAs) met
XPO4	0.299174	717	3	0.60529	Threshold for gRNAs (at least 3 gRNAs) met
GLTPD1	0.299174	718	4	0.58127	Threshold for gRNAs (at least 3 gRNAs) met
NADSYN1	0.299174	719	3	0.72226	Threshold for gRNAs (at least 3 gRNAs) met
AKAP8	0.299174	721	4	0.4951	Threshold for gRNAs (at least 3 gRNAs) met
RAB34	0.299174	723	3	0.43958	Threshold for gRNAs (at least 3 gRNAs) met
IFI35	0.299174	724	4	0.76238	Threshold for gRNAs (at least 3 gRNAs) met
CST6	0.299174	725	4	0.71996	Threshold for gRNAs (at least 3 gRNAs) met
ZNF74	0.299174	726	3	1.0251	Threshold for gRNAs (at least 3 gRNAs) met
ACTR2	0.299174	727	3	0.5521	Threshold for gRNAs (at least 3 gRNAs) met
NPR2	0.299174	728	3	0.81138	Threshold for gRNAs (at least 3 gRNAs) met
STAB2	0.299174	729	4	0.40618	Threshold for gRNAs (at least 3 gRNAs) met
SRL	0.299254	730	3	0.27777	Threshold for gRNAs (at least 3 gRNAs) met
HTT	0.300962	732	4	0.5994	Threshold for gRNAs (at least 3 gRNAs) met
BMP8B	0.300962	733	3	0.23134	Threshold for gRNAs (at least 3 gRNAs) met
BSX	0.300962	734	3	0.72818	Threshold for gRNAs (at least 3 gRNAs) met
ADK	0.300977	735	3	0.85518	Threshold for gRNAs (at least 3 gRNAs) met
SLCO3A1	0.300977	737	3	0.56219	Threshold for gRNAs (at least 3 gRNAs) met
RNPEP	0.300977	738	3	0.19896	Threshold for gRNAs (at least 3 gRNAs) met
TMEM95	0.300977	739	3	0.65854	Threshold for gRNAs (at least 3 gRNAs) met
EEF2K	0.300977	740	4	0.43672	Threshold for gRNAs (at least 3 gRNAs) met
PDZK1IP1	0.300977	741	4	0.56028	Threshold for gRNAs (at least 3 gRNAs) met
SLC34A1	0.300977	744	4	0.58497	Threshold for gRNAs (at least 3 gRNAs) met
NSRP1	0.300977	745	3	0.8765	Threshold for gRNAs (at least 3 gRNAs) met
C1orf109	0.300977	746	4	0.79967	Threshold for gRNAs (at least 3 gRNAs) met
TTBK1	0.300977	749	4	0.57931	Threshold for gRNAs (at least 3 gRNAs) met
MATN2	0.300977	750	4	0.61496	Threshold for gRNAs (at least 3 gRNAs) met
LTA	0.300977	751	4	0.52971	Threshold for gRNAs (at least 3 gRNAs) met
FAM63A	0.300977	752	3	0.41275	Threshold for gRNAs (at least 3 gRNAs) met
ARHGEF33	0.300977	753	3	0.54118	Threshold for gRNAs (at least 3 gRNAs) met
GLT8D1	0.300977	754	4	1.0034	Threshold for gRNAs (at least 3 gRNAs) met
GPR62	0.300977	755	4	0.51773	Threshold for gRNAs (at least 3 gRNAs) met
CIITA	0.300977	756	4	0.33098	Threshold for gRNAs (at least 3 gRNAs) met
POTEG	0.300977	971	3	0.88976	Threshold for gRNAs (at least 3 gRNAs) met
CLDN4	0.301403	757	4	0.53141	Threshold for gRNAs (at least 3 gRNAs) met
SRCAP	0.301403	758	4	0.90313	Threshold for gRNAs (at least 3 gRNAs) met
GPR31	0.301403	759	4	0.42981	Threshold for gRNAs (at least 3 gRNAs) met
IGSF22	0.301403	760	4	0.682	Threshold for gRNAs (at least 3 gRNAs) met
BRD7	0.301403	761	4	0.9849	Threshold for gRNAs (at least 3 gRNAs) met
OTOF	0.301403	830	4	0.53529	Threshold for gRNAs (at least 3 gRNAs) met
PPAN	0.301643	762	3	0.48529	Threshold for gRNAs (at least 3 gRNAs) met
MMS22L	0.301684	763	3	0.24697	Threshold for gRNAs (at least 3 gRNAs) met
SLC22A7	0.302547	766	3	0.78837	Threshold for gRNAs (at least 3 gRNAs) met
SRSF2	0.302703	770	3	0.45156	Threshold for gRNAs (at least 3 gRNAs) met
CYP39A1	0.30285	771	4	0.63836	Threshold for gRNAs (at least 3 gRNAs) met
MBTD1	0.30285	772	4	0.55337	Threshold for gRNAs (at least 3 gRNAs) met
NLRP7	0.30285	774	4	0.53808	Threshold for gRNAs (at least 3 gRNAs) met
IPO5	0.30285	775	4	0.61375	Threshold for gRNAs (at least 3 gRNAs) met
RASD2	0.304017	778	3	0.98855	Threshold for gRNAs (at least 3 gRNAs) met
TMEM140	0.304017	780	4	0.80609	Threshold for gRNAs (at least 3 gRNAs) met
TNFRSF14	0.304017	781	3	0.57258	Threshold for gRNAs (at least 3 gRNAs) met
POLR2G	0.304017	782	3	0.90929	Threshold for gRNAs (at least 3 gRNAs) met
P2RY2	0.304017	783	4	0.56577	Threshold for gRNAs (at least 3 gRNAs) met
NR1I3	0.304017	847	4	0.59916	Threshold for gRNAs (at least 3 gRNAs) met
ZC3HAV1	0.304583	784	4	0.45206	Threshold for gRNAs (at least 3 gRNAs) met
PLCXD1	0.304709	785	4	0.59439	Threshold for gRNAs (at least 3 gRNAs) met
KCNG4	0.305309	787	3	0.66016	Threshold for gRNAs (at least 3 gRNAs) met
PPP2R5E	0.30601	788	3	0.36347	Threshold for gRNAs (at least 3 gRNAs) met
AAR2	0.306503	790	3	0.43291	Threshold for gRNAs (at least 3 gRNAs) met
UTP18	0.307066	792	3	0.33473	Threshold for gRNAs (at least 3 gRNAs) met
ELOVL5	0.308859	621	6	0.67431	Threshold for gRNAs (at least 3 gRNAs) met
FRMD6	0.308859	796	4	0.7997	Threshold for gRNAs (at least 3 gRNAs) met
RAB2B	0.30901	798	4	0.67195	Threshold for gRNAs (at least 3 gRNAs) met
SOX6	0.30901	799	4	0.53812	Threshold for gRNAs (at least 3 gRNAs) met
TAF11	0.30901	800	3	0.72785	Threshold for gRNAs (at least 3 gRNAs) met
KIAA1045	0.309293	802	3	0.71835	Threshold for gRNAs (at least 3 gRNAs) met
IL19	0.309293	803	3	0.27941	Threshold for gRNAs (at least 3 gRNAs) met
CYP2C9	0.309293	804	3	0.84246	Threshold for gRNAs (at least 3 gRNAs) met
SH3KBP1	0.309293	805	4	0.5291	Threshold for gRNAs (at least 3 gRNAs) met
OTUD7B	0.310254	808	4	0.57868	Threshold for gRNAs (at least 3 gRNAs) met
PSMB4	0.310254	809	3	1.1717	Threshold for gRNAs (at least 3 gRNAs) met
ZNF618	0.310254	810	3	0.50495	Threshold for gRNAs (at least 3 gRNAs) met
PRDM1	0.310254	811	4	0.80346	Threshold for gRNAs (at least 3 gRNAs) met
NOP14	0.310254	812	3	0.86542	Threshold for gRNAs (at least 3 gRNAs) met
SSSCA1	0.310254	813	3	0.48516	Threshold for gRNAs (at least 3 gRNAs) met
MPZL3	0.310254	814	3	0.36566	Threshold for gRNAs (at least 3 gRNAs) met
ZBTB22	0.311003	816	4	0.64609	Threshold for gRNAs (at least 3 gRNAs) met
ABCG2	0.311126	817	4	0.64899	Threshold for gRNAs (at least 3 gRNAs) met
AQP7	0.311126	1050	3	0.7067	Threshold for gRNAs (at least 3 gRNAs) met
LNX1	0.311794	818	3	0.67267	Threshold for gRNAs (at least 3 gRNAs) met
TUBB4A	0.311794	820	4	0.62545	Threshold for gRNAs (at least 3 gRNAs) met
CYTH1	0.311794	821	4	0.72327	Threshold for gRNAs (at least 3 gRNAs) met
DKK2	0.311794	822	4	0.55974	Threshold for gRNAs (at least 3 gRNAs) met
BTBD17	0.311794	823	4	0.63371	Threshold for gRNAs (at least 3 gRNAs) met
KLF14	0.311794	824	4	0.44727	Threshold for gRNAs (at least 3 gRNAs) met
USP35	0.311794	825	3	0.37681	Threshold for gRNAs (at least 3 gRNAs) met
SERTAD2	0.312633	827	3	0.30997	Threshold for gRNAs (at least 3 gRNAs) met
KCTD6	0.313201	828	3	0.2742	Threshold for gRNAs (at least 3 gRNAs) met
LYZ	0.313201	829	3	0.78883	Threshold for gRNAs (at least 3 gRNAs) met
SLC52A1	0.314702	833	4	0.68964	Threshold for gRNAs (at least 3 gRNAs) met
HIRA	0.314869	834	3	0.90623	Threshold for gRNAs (at least 3 gRNAs) met
ANKRD6	0.314869	836	3	1.0794	Threshold for gRNAs (at least 3 gRNAs) met
FGFBP3	0.314869	837	3	0.23546	Threshold for gRNAs (at least 3 gRNAs) met
DCUN1D1	0.314869	839	3	0.43969	Threshold for gRNAs (at least 3 gRNAs) met
NPTX1	0.314869	840	4	0.61046	Threshold for gRNAs (at least 3 gRNAs) met
KDM6A	0.314869	841	3	0.70166	Threshold for gRNAs (at least 3 gRNAs) met
ESR1	0.314869	843	3	0.66204	Threshold for gRNAs (at least 3 gRNAs) met
EMC8	0.314869	917	3	0.64136	Threshold for gRNAs (at least 3 gRNAs) met
ZNF611	0.314869	921	3	0.52723	Threshold for gRNAs (at least 3 gRNAs) met
TFRC	0.315213	844	4	0.977	Threshold for gRNAs (at least 3 gRNAs) met
GALT	0.315611	846	4	0.58189	Threshold for gRNAs (at least 3 gRNAs) met
TNIK	0.315687	848	4	1.1097	Threshold for gRNAs (at least 3 gRNAs) met
ARHGAP27	0.31569	743	6	0.59316	Threshold for gRNAs (at least 3 gRNAs) met
CNGB3	0.31569	849	4	0.35978	Threshold for gRNAs (at least 3 gRNAs) met
FFAR2	0.31569	850	4	0.6013	Threshold for gRNAs (at least 3 gRNAs) met
ACP2	0.31569	852	4	0.63884	Threshold for gRNAs (at least 3 gRNAs) met
GPR26	0.31569	853	4	0.60746	Threshold for gRNAs (at least 3 gRNAs) met
SYPL1	0.31569	854	3	0.84157	Threshold for gRNAs (at least 3 gRNAs) met
LIMD2	0.31569	855	3	0.67374	Threshold for gRNAs (at least 3 gRNAs) met
PIGG	0.31569	857	3	0.45595	Threshold for gRNAs (at least 3 gRNAs) met
B4GALT2	0.31569	858	4	0.70173	Threshold for gRNAs (at least 3 gRNAs) met
CD40LG	0.31569	860	4	0.48728	Threshold for gRNAs (at least 3 gRNAs) met
LANCL3	0.31569	861	4	0.61743	Threshold for gRNAs (at least 3 gRNAs) met
ALG3	0.31569	862	3	0.36039	Threshold for gRNAs (at least 3 gRNAs) met
PCDHA9	0.31569	863	3	0.4122	Threshold for gRNAs (at least 3 gRNAs) met
EXOSC6	0.31569	864	3	0.79107	Threshold for gRNAs (at least 3 gRNAs) met
NOP2	0.31569	865	3	0.37863	Threshold for gRNAs (at least 3 gRNAs) met
GPR139	0.31569	867	3	0.3687	Threshold for gRNAs (at least 3 gRNAs) met
DPP3	0.31569	868	3	0.66212	Threshold for gRNAs (at least 3 gRNAs) met
MFSD2B	0.31569	870	4	0.44099	Threshold for gRNAs (at least 3 gRNAs) met
CCDC61	0.31569	871	3	0.63176	Threshold for gRNAs (at least 3 gRNAs) met
SLC25A46	0.31569	872	3	0.33211	Threshold for gRNAs (at least 3 gRNAs) met
TFPI2	0.31569	873	4	0.56307	Threshold for gRNAs (at least 3 gRNAs) met
C4orf19	0.31569	874	3	0.53102	Threshold for gRNAs (at least 3 gRNAs) met
BTG2	0.31569	875	4	0.50596	Threshold for gRNAs (at least 3 gRNAs) met
SOWAHA	0.31569	876	4	0.82654	Threshold for gRNAs (at least 3 gRNAs) met
HRK	0.31569	877	4	0.4969	Threshold for gRNAs (at least 3 gRNAs) met
MYL6B	0.31569	878	3	0.7444	Threshold for gRNAs (at least 3 gRNAs) met
ZNF772	0.31569	879	3	0.24903	Threshold for gRNAs (at least 3 gRNAs) met
CUX2	0.31569	880	4	0.76996	Threshold for gRNAs (at least 3 gRNAs) met
WDR87	0.31569	881	3	0.83231	Threshold for gRNAs (at least 3 gRNAs) met
GLYAT	0.315817	883	3	0.88406	Threshold for gRNAs (at least 3 gRNAs) met
ADA	0.315817	884	4	0.63053	Threshold for gRNAs (at least 3 gRNAs) met
TICAM2	0.315817	885	3	1.0943	Threshold for gRNAs (at least 3 gRNAs) met
CADM2	0.315817	886	3	0.42329	Threshold for gRNAs (at least 3 gRNAs) met
NFX1	0.315817	887	3	0.18859	Threshold for gRNAs (at least 3 gRNAs) met
GABARAPL1	0.315817	889	3	0.88119	Threshold for gRNAs (at least 3 gRNAs) met
TTC12	0.315817	890	3	0.67998	Threshold for gRNAs (at least 3 gRNAs) met
VSTM1	0.315817	891	4	0.52223	Threshold for gRNAs (at least 3 gRNAs) met
MAP1B	0.315817	892	3	0.36723	Threshold for gRNAs (at least 3 gRNAs) met
FBN3	0.315817	893	3	0.71784	Threshold for gRNAs (at least 3 gRNAs) met
TBX2	0.315817	895	3	0.65263	Threshold for gRNAs (at least 3 gRNAs) met
ZNF436	0.315817	949	3	0.91215	Threshold for gRNAs (at least 3 gRNAs) met
ERBB2	0.315847	896	4	0.47584	Threshold for gRNAs (at least 3 gRNAs) met
TGFBRAP1	0.315847	897	4	0.75004	Threshold for gRNAs (at least 3 gRNAs) met
PTN	0.315847	898	3	0.563	Threshold for gRNAs (at least 3 gRNAs) met
TIE1	0.315847	899	4	0.4844	Threshold for gRNAs (at least 3 gRNAs) met
MYOF	0.315847	903	4	0.44661	Threshold for gRNAs (at least 3 gRNAs) met
MMP28	0.315847	904	4	0.52022	Threshold for gRNAs (at least 3 gRNAs) met
LTBP3	0.315847	905	4	0.30289	Threshold for gRNAs (at least 3 gRNAs) met
CD69	0.315847	906	4	1.0684	Threshold for gRNAs (at least 3 gRNAs) met
TSSC1	0.315847	907	4	0.83885	Threshold for gRNAs (at least 3 gRNAs) met
HECTD3	0.315847	908	3	0.38319	Threshold for gRNAs (at least 3 gRNAs) met
GRB2	0.315847	909	4	0.7238	Threshold for gRNAs (at least 3 gRNAs) met
NLRP10	0.316123	911	3	0.506	Threshold for gRNAs (at least 3 gRNAs) met
ZMIZ2	0.316123	912	4	0.5024	Threshold for gRNAs (at least 3 gRNAs) met
GNAZ	0.316123	913	3	0.57977	Threshold for gRNAs (at least 3 gRNAs) met
STRA8	0.316123	914	3	0.67905	Threshold for gRNAs (at least 3 gRNAs) met
DHX16	0.318063	920	4	0.83452	Threshold for gRNAs (at least 3 gRNAs) met
SCGB1A1	0.319331	922	4	0.92792	Threshold for gRNAs (at least 3 gRNAs) met
RSPO1	0.319467	923	4	0.66924	Threshold for gRNAs (at least 3 gRNAs) met
CDKN1C	0.319467	924	4	0.75433	Threshold for gRNAs (at least 3 gRNAs) met
HOXA6	0.319467	925	3	0.17657	Threshold for gRNAs (at least 3 gRNAs) met
PTBP1	0.319496	926	4	0.49029	Threshold for gRNAs (at least 3 gRNAs) met
TMEM143	0.319731	928	4	0.59111	Threshold for gRNAs (at least 3 gRNAs) met
NETO2	0.319997	930	4	0.70282	Threshold for gRNAs (at least 3 gRNAs) met
INSL4	0.319997	931	3	0.81906	Threshold for gRNAs (at least 3 gRNAs) met
MEI1	0.319997	932	4	0.64934	Threshold for gRNAs (at least 3 gRNAs) met
DOK5	0.319997	933	4	0.48355	Threshold for gRNAs (at least 3 gRNAs) met
S1PR2	0.320411	935	4	0.78836	Threshold for gRNAs (at least 3 gRNAs) met
TMEM223	0.320562	936	4	0.67842	Threshold for gRNAs (at least 3 gRNAs) met
HSD17B2	0.320932	938	3	0.42778	Threshold for gRNAs (at least 3 gRNAs) met
SLC35A4	0.320932	939	3	1.0383	Threshold for gRNAs (at least 3 gRNAs) met
KLHL20	0.320932	940	3	0.76138	Threshold for gRNAs (at least 3 gRNAs) met
CDC45	0.32099	941	3	0.85068	Threshold for gRNAs (at least 3 gRNAs) met
CLDN10	0.321575	943	3	0.40089	Threshold for gRNAs (at least 3 gRNAs) met
PRKCQ	0.323069	947	4	0.65627	Threshold for gRNAs (at least 3 gRNAs) met
DUSP27	0.323069	950	3	0.68204	Threshold for gRNAs (at least 3 gRNAs) met
CHRNA4	0.323069	951	4	0.73525	Threshold for gRNAs (at least 3 gRNAs) met
QPCTL	0.323069	952	4	0.58676	Threshold for gRNAs (at least 3 gRNAs) met
PALM3	0.323069	954	3	0.72438	Threshold for gRNAs (at least 3 gRNAs) met
CFD	0.323069	955	4	0.69959	Threshold for gRNAs (at least 3 gRNAs) met
DNAJC18	0.323069	957	4	0.79536	Threshold for gRNAs (at least 3 gRNAs) met
DNHD1	0.323069	959	3	0.72448	Threshold for gRNAs (at least 3 gRNAs) met
ATXN1	0.323069	960	4	0.55012	Threshold for gRNAs (at least 3 gRNAs) met
PLEKHH3	0.323069	961	4	0.43381	Threshold for gRNAs (at least 3 gRNAs) met
CSF1R	0.323069	962	3	0.86864	Threshold for gRNAs (at least 3 gRNAs) met
IRF7	0.323069	964	4	0.63736	Threshold for gRNAs (at least 3 gRNAs) met
NPFFR2	0.323069	966	3	0.45021	Threshold for gRNAs (at least 3 gRNAs) met
EIF4A3	0.323069	967	3	0.35368	Threshold for gRNAs (at least 3 gRNAs) met
BRIX1	0.323069	968	3	0.2516	Threshold for gRNAs (at least 3 gRNAs) met
ZNF438	0.323069	970	4	0.39638	Threshold for gRNAs (at least 3 gRNAs) met
INIP	0.323069	973	3	0.51161	Threshold for gRNAs (at least 3 gRNAs) met
KDM2B	0.323069	974	4	0.47473	Threshold for gRNAs (at least 3 gRNAs) met
CAMSAP3	0.323069	976	3	0.37196	Threshold for gRNAs (at least 3 gRNAs) met
FAM122A	0.323069	977	3	0.74272	Threshold for gRNAs (at least 3 gRNAs) met
ANKRD13C	0.323069	1030	4	0.34963	Threshold for gRNAs (at least 3 gRNAs) met
INPP4A	0.323411	979	4	0.52016	Threshold for gRNAs (at least 3 gRNAs) met
NEFH	0.323891	981	3	0.60575	Threshold for gRNAs (at least 3 gRNAs) met
SLC10A4	0.323891	982	4	0.80657	Threshold for gRNAs (at least 3 gRNAs) met
BOD1	0.32415	859	5	0.4731	Threshold for gRNAs (at least 3 gRNAs) met
BCAT2	0.32415	983	3	0.69633	Threshold for gRNAs (at least 3 gRNAs) met
TTLL12	0.324868	985	4	0.57845	Threshold for gRNAs (at least 3 gRNAs) met
ENOSF1	0.325042	988	3	0.65174	Threshold for gRNAs (at least 3 gRNAs) met
VIPR2	0.326338	992	3	0.59265	Threshold for gRNAs (at least 3 gRNAs) met
EDA2R	0.326338	993	4	0.55392	Threshold for gRNAs (at least 3 gRNAs) met
PSMC3	0.326338	995	3	0.42744	Threshold for gRNAs (at least 3 gRNAs) met
CMPK2	0.326338	997	4	0.42241	Threshold for gRNAs (at least 3 gRNAs) met
TOB2	0.326338	998	4	0.49286	Threshold for gRNAs (at least 3 gRNAs) met
C22orf23	0.326338	999	3	0.47699	Threshold for gRNAs (at least 3 gRNAs) met
C2CD4D	0.326338	1001	3	0.36523	Threshold for gRNAs (at least 3 gRNAs) met
FJX1	0.326338	1002	4	0.49477	Threshold for gRNAs (at least 3 gRNAs) met
SBK1	0.326338	1003	3	0.39694	Threshold for gRNAs (at least 3 gRNAs) met
PUS1	0.326338	1004	3	0.64527	Threshold for gRNAs (at least 3 gRNAs) met
ETS1	0.326338	1057	3	0.61717	Threshold for gRNAs (at least 3 gRNAs) met
FBXW7	0.327229	797	7	0.44356	Threshold for gRNAs (at least 3 gRNAs) met
PNKD	0.327229	806	6	0.51008	Threshold for gRNAs (at least 3 gRNAs) met
GDF11	0.327229	1006	3	0.57431	Threshold for gRNAs (at least 3 gRNAs) met
SLC25A6	0.327229	1007	4	0.44332	Threshold for gRNAs (at least 3 gRNAs) met
PTPRS	0.327229	1008	4	0.59461	Threshold for gRNAs (at least 3 gRNAs) met
ZSWIM4	0.327229	1010	4	0.54875	Threshold for gRNAs (at least 3 gRNAs) met
NLRP9	0.327229	1011	4	0.40454	Threshold for gRNAs (at least 3 gRNAs) met
U2AF1L4	0.327229	1012	3	0.77746	Threshold for gRNAs (at least 3 gRNAs) met
CARNS1	0.327229	1014	4	0.44834	Threshold for gRNAs (at least 3 gRNAs) met
ARHGAP39	0.327229	1015	4	0.3492	Threshold for gRNAs (at least 3 gRNAs) met
GATS	0.327229	1016	3	0.26576	Threshold for gRNAs (at least 3 gRNAs) met
RGS19	0.327229	1017	3	0.42946	Threshold for gRNAs (at least 3 gRNAs) met
NPFFR1	0.327229	1019	4	0.57403	Threshold for gRNAs (at least 3 gRNAs) met
HPCA	0.327229	1021	4	0.38244	Threshold for gRNAs (at least 3 gRNAs) met
ZDHHC24	0.327229	1022	4	0.47864	Threshold for gRNAs (at least 3 gRNAs) met
CDR2L	0.327229	1023	4	0.42645	Threshold for gRNAs (at least 3 gRNAs) met
HERC1	0.327229	1024	4	0.21714	Threshold for gRNAs (at least 3 gRNAs) met
SSR4	0.327229	1025	4	0.5493	Threshold for gRNAs (at least 3 gRNAs) met
LPHN2	0.327229	1026	3	0.60774	Threshold for gRNAs (at least 3 gRNAs) met
F2RL1	0.327229	1027	4	0.76904	Threshold for gRNAs (at least 3 gRNAs) met
KCNK7	0.327229	1028	3	0.64867	Threshold for gRNAs (at least 3 gRNAs) met
RTCB	0.327229	1029	3	1.1559	Threshold for gRNAs (at least 3 gRNAs) met
P2RY11	0.327229	1032	4	0.42545	Threshold for gRNAs (at least 3 gRNAs) met
PROCR	0.327229	1033	4	0.542	Threshold for gRNAs (at least 3 gRNAs) met
PSD2	0.327229	1034	3	0.6061	Threshold for gRNAs (at least 3 gRNAs) met
NAT16	0.327229	1035	4	0.37872	Threshold for gRNAs (at least 3 gRNAs) met
ALKBH8	0.327229	1036	3	0.90231	Threshold for gRNAs (at least 3 gRNAs) met
MATN4	0.327229	1037	4	0.62802	Threshold for gRNAs (at least 3 gRNAs) met
RGS11	0.327229	1038	4	0.54892	Threshold for gRNAs (at least 3 gRNAs) met
LRP4	0.327273	1039	4	0.53692	Threshold for gRNAs (at least 3 gRNAs) met
ZNF609	0.327273	1040	4	0.22636	Threshold for gRNAs (at least 3 gRNAs) met
EMC2	0.327273	1042	3	0.22671	Threshold for gRNAs (at least 3 gRNAs) met
TFE3	0.327273	1043	4	0.57053	Threshold for gRNAs (at least 3 gRNAs) met
CLCN3	0.327273	1046	4	0.49918	Threshold for gRNAs (at least 3 gRNAs) met
NXNL1	0.327273	1051	3	0.73935	Threshold for gRNAs (at least 3 gRNAs) met
EXPH5	0.327273	1052	4	0.72821	Threshold for gRNAs (at least 3 gRNAs) met
LCN12	0.327273	1053	4	0.86793	Threshold for gRNAs (at least 3 gRNAs) met
CPO	0.327273	1054	3	0.46105	Threshold for gRNAs (at least 3 gRNAs) met
ZNF841	0.327273	1055	3	0.27004	Threshold for gRNAs (at least 3 gRNAs) met
FAM43B	0.327273	1056	3	0.45923	Threshold for gRNAs (at least 3 gRNAs) met
RBM28	0.327273	1058	3	0.5911	Threshold for gRNAs (at least 3 gRNAs) met
ZACN	0.327273	1060	4	0.41899	Threshold for gRNAs (at least 3 gRNAs) met
GCLM	0.327273	1062	3	0.40092	Threshold for gRNAs (at least 3 gRNAs) met
CEMP1	0.327273	1063	4	0.52165	Threshold for gRNAs (at least 3 gRNAs) met
CCDC150	0.327273	1064	4	0.6517	Threshold for gRNAs (at least 3 gRNAs) met
SSNA1	0.327273	1065	4	0.55028	Threshold for gRNAs (at least 3 gRNAs) met
SS18	0.327273	1066	4	0.81019	Threshold for gRNAs (at least 3 gRNAs) met
DHX34	0.327273	1067	4	0.6334	Threshold for gRNAs (at least 3 gRNAs) met
WNK4	0.327273	1068	3	0.61407	Threshold for gRNAs (at least 3 gRNAs) met
INSR	0.327273	1069	4	0.52972	Threshold for gRNAs (at least 3 gRNAs) met
CRTC2	0.327273	1070	4	0.44761	Threshold for gRNAs (at least 3 gRNAs) met
PLIN3	0.327273	1071	4	0.49785	Threshold for gRNAs (at least 3 gRNAs) met
SDF2L1	0.327273	1073	3	0.70853	Threshold for gRNAs (at least 3 gRNAs) met
PFKFB4	0.327273	1074	3	0.42782	Threshold for gRNAs (at least 3 gRNAs) met
KCNK3	0.327273	1075	4	0.51782	Threshold for gRNAs (at least 3 gRNAs) met
C7orf43	0.327273	1096	3	0.67898	Threshold for gRNAs (at least 3 gRNAs) met
TADA2A	0.327273	1097	3	0.94747	Threshold for gRNAs (at least 3 gRNAs) met
PRR23B	0.327273	1113	4	0.87374	Threshold for gRNAs (at least 3 gRNAs) met
APCDD1	0.327639	1077	3	0.5373	Threshold for gRNAs (at least 3 gRNAs) met
CSPG4	0.327639	1078	3	1.0111	Threshold for gRNAs (at least 3 gRNAs) met
HRH1	0.327639	1079	3	0.3459	Threshold for gRNAs (at least 3 gRNAs) met
DMGDH	0.327639	1080	3	0.80966	Threshold for gRNAs (at least 3 gRNAs) met
SERPINF2	0.327639	1081	3	0.69602	Threshold for gRNAs (at least 3 gRNAs) met
KATNB1	0.3281	1084	3	0.40922	Threshold for gRNAs (at least 3 gRNAs) met
LY75	0.3281	1085	3	0.79074	Threshold for gRNAs (at least 3 gRNAs) met
ARGLU1	0.330649	1088	3	0.43077	Threshold for gRNAs (at least 3 gRNAs) met
DACH2	0.330662	1093	4	0.52666	Threshold for gRNAs (at least 3 gRNAs) met
TPRX1	0.330755	1094	3	0.70317	Threshold for gRNAs (at least 3 gRNAs) met
IGFBP1	0.330908	1095	4	0.61124	Threshold for gRNAs (at least 3 gRNAs) met
IPO13	0.331916	1098	3	0.88442	Threshold for gRNAs (at least 3 gRNAs) met
B9D1	0.331916	1099	4	0.58646	Threshold for gRNAs (at least 3 gRNAs) met
FIS1	0.331916	1100	4	0.58264	Threshold for gRNAs (at least 3 gRNAs) met
PRKCE	0.331935	1101	4	0.52979	Threshold for gRNAs (at least 3 gRNAs) met
KIAA0319	0.331935	1103	4	0.52971	Threshold for gRNAs (at least 3 gRNAs) met
RFX4	0.331972	1138	3	0.74921	Threshold for gRNAs (at least 3 gRNAs) met
PARP4	0.332259	1106	4	0.57167	Threshold for gRNAs (at least 3 gRNAs) met
FIBIN	0.332452	1108	3	0.72492	Threshold for gRNAs (at least 3 gRNAs) met
LEPRE1	0.333244	1110	4	0.46799	Threshold for gRNAs (at least 3 gRNAs) met
C4B	0.334269	1365	3	0.31872	Threshold for gRNAs (at least 3 gRNAs) met
CDNF	0.33437	1112	4	0.59604	Threshold for gRNAs (at least 3 gRNAs) met
ZMYM1	0.334699	1114	3	0.97297	Threshold for gRNAs (at least 3 gRNAs) met
RAI14	0.335584	1117	4	0.82969	Threshold for gRNAs (at least 3 gRNAs) met
RGS3	0.336899	767	8	0.11752	Threshold for gRNAs (at least 3 gRNAs) met
EDC3	0.336899	1119	4	0.59596	Threshold for gRNAs (at least 3 gRNAs) met
PPP4C	0.336899	1120	4	0.89571	Threshold for gRNAs (at least 3 gRNAs) met
MMP20	0.33761	1121	4	0.59479	Threshold for gRNAs (at least 3 gRNAs) met
DEPDC5	0.338028	1123	3	0.34852	Threshold for gRNAs (at least 3 gRNAs) met
AGTPBP1	0.338028	1124	3	0.26656	Threshold for gRNAs (at least 3 gRNAs) met
YAF2	0.338392	842	8	0.45044	Threshold for gRNAs (at least 3 gRNAs) met
NABP1	0.338392	1000	6	0.41053	Threshold for gRNAs (at least 3 gRNAs) met
HNRNPR	0.338392	1125	3	0.41111	Threshold for gRNAs (at least 3 gRNAs) met
SRSF11	0.338392	1127	4	0.57205	Threshold for gRNAs (at least 3 gRNAs) met
KIAA1984	0.338392	1128	4	0.56732	Threshold for gRNAs (at least 3 gRNAs) met
EIF5B	0.338392	1129	4	0.82216	Threshold for gRNAs (at least 3 gRNAs) met
SH2D3C	0.338392	1130	4	0.71344	Threshold for gRNAs (at least 3 gRNAs) met
ARHGAP44	0.338392	1134	3	0.77074	Threshold for gRNAs (at least 3 gRNAs) met
DOCK2	0.338392	1135	4	0.61185	Threshold for gRNAs (at least 3 gRNAs) met
CCDC166	0.338392	1137	4	0.80621	Threshold for gRNAs (at least 3 gRNAs) met
AKAP2	0.338392	1139	3	0.80939	Threshold for gRNAs (at least 3 gRNAs) met
C7orf10	0.338392	1144	4	0.89531	Threshold for gRNAs (at least 3 gRNAs) met
ETHE1	0.338392	1145	4	0.57766	Threshold for gRNAs (at least 3 gRNAs) met
HDAC3	0.338392	1146	3	0.91476	Threshold for gRNAs (at least 3 gRNAs) met
LRRC46	0.338392	1148	4	0.37717	Threshold for gRNAs (at least 3 gRNAs) met
PIGX	0.338392	1149	4	0.53913	Threshold for gRNAs (at least 3 gRNAs) met
CDK4	0.338392	1150	3	0.76133	Threshold for gRNAs (at least 3 gRNAs) met
KIFC1	0.338392	1151	3	0.73665	Threshold for gRNAs (at least 3 gRNAs) met
ATP8A2	0.338392	1152	3	0.78722	Threshold for gRNAs (at least 3 gRNAs) met
GPSM2	0.338392	1153	4	0.53187	Threshold for gRNAs (at least 3 gRNAs) met
SFSWAP	0.338392	1154	4	0.84568	Threshold for gRNAs (at least 3 gRNAs) met
PXT1	0.338392	1155	4	0.62832	Threshold for gRNAs (at least 3 gRNAs) met
C17orf85	0.338392	1156	3	0.49833	Threshold for gRNAs (at least 3 gRNAs) met
SPATA17	0.338392	1158	3	0.29651	Threshold for gRNAs (at least 3 gRNAs) met
ALKBH1	0.338392	1161	3	0.22855	Threshold for gRNAs (at least 3 gRNAs) met
KLHL17	0.338392	1162	3	0.57538	Threshold for gRNAs (at least 3 gRNAs) met
IMPDH1	0.338392	1185	3	0.70784	Threshold for gRNAs (at least 3 gRNAs) met
KRTAP4-9	0.338392	1187	4	0.48401	Threshold for gRNAs (at least 3 gRNAs) met
FOXN4	0.33897	1163	4	0.47694	Threshold for gRNAs (at least 3 gRNAs) met
MATN3	0.339192	1165	3	0.83722	Threshold for gRNAs (at least 3 gRNAs) met
TTN	0.339192	1166	4	0.45291	Threshold for gRNAs (at least 3 gRNAs) met
BEST1	0.339192	1167	4	0.54671	Threshold for gRNAs (at least 3 gRNAs) met
GHRH	0.339192	1168	3	0.6827	Threshold for gRNAs (at least 3 gRNAs) met
CLCF1	0.339192	1170	4	0.49374	Threshold for gRNAs (at least 3 gRNAs) met
SKAP1	0.339192	1171	3	0.40503	Threshold for gRNAs (at least 3 gRNAs) met
TEX2	0.339192	1172	4	0.46383	Threshold for gRNAs (at least 3 gRNAs) met
TGM6	0.339192	1173	4	0.41381	Threshold for gRNAs (at least 3 gRNAs) met
GAB3	0.339192	1174	3	0.4957	Threshold for gRNAs (at least 3 gRNAs) met
AHSA1	0.339192	1175	3	0.32343	Threshold for gRNAs (at least 3 gRNAs) met
SH2B1	0.339192	1177	4	0.44478	Threshold for gRNAs (at least 3 gRNAs) met
SELO	0.339416	1178	3	0.22992	Threshold for gRNAs (at least 3 gRNAs) met
RNF17	0.339738	1180	4	0.6076	Threshold for gRNAs (at least 3 gRNAs) met
FADS3	0.339738	1181	4	0.52457	Threshold for gRNAs (at least 3 gRNAs) met
FAM216A	0.339738	1182	4	0.867	Threshold for gRNAs (at least 3 gRNAs) met
TMEM72	0.33974	1183	3	0.57436	Threshold for gRNAs (at least 3 gRNAs) met
C17orf75	0.339894	1184	4	0.34372	Threshold for gRNAs (at least 3 gRNAs) met
SMIM17	0.339894	1219	3	0.63158	Threshold for gRNAs (at least 3 gRNAs) met
BTN3A2	0.34034	1221	4	0.35673	Threshold for gRNAs (at least 3 gRNAs) met
FAM50A	0.340788	1188	3	0.45909	Threshold for gRNAs (at least 3 gRNAs) met
APLNR	0.340788	1189	4	0.46485	Threshold for gRNAs (at least 3 gRNAs) met
CHD4	0.340788	1190	4	0.41688	Threshold for gRNAs (at least 3 gRNAs) met
TMEM102	0.340838	1194	4	0.4833	Threshold for gRNAs (at least 3 gRNAs) met
BUB3	0.341117	1195	3	0.62764	Threshold for gRNAs (at least 3 gRNAs) met
MYL9	0.342004	965	5	0.51783	Threshold for gRNAs (at least 3 gRNAs) met
TMEM200B	0.342004	1197	3	0.52666	Threshold for gRNAs (at least 3 gRNAs) met
PLXNB3	0.342034	1198	4	0.67097	Threshold for gRNAs (at least 3 gRNAs) met
NPFF	0.342233	1200	4	0.51696	Threshold for gRNAs (at least 3 gRNAs) met
KCNN1	0.342233	1201	3	0.55815	Threshold for gRNAs (at least 3 gRNAs) met
ANKRD33B	0.342233	1202	3	0.60261	Threshold for gRNAs (at least 3 gRNAs) met
ZNF259	0.342534	1205	3	0.77075	Threshold for gRNAs (at least 3 gRNAs) met
TBXA2R	0.342534	1206	4	0.59112	Threshold for gRNAs (at least 3 gRNAs) met
IRS1	0.342534	1208	4	0.62908	Threshold for gRNAs (at least 3 gRNAs) met
KCNK5	0.342534	1209	3	0.52341	Threshold for gRNAs (at least 3 gRNAs) met
RPTOR	0.342613	1210	3	0.55547	Threshold for gRNAs (at least 3 gRNAs) met
TREX2	0.342613	1212	4	0.29336	Threshold for gRNAs (at least 3 gRNAs) met
SRGN	0.342613	1213	3	0.72185	Threshold for gRNAs (at least 3 gRNAs) met
COL27A1	0.342613	1214	3	0.27138	Threshold for gRNAs (at least 3 gRNAs) met
ANO8	0.342894	1215	4	0.48718	Threshold for gRNAs (at least 3 gRNAs) met
RAP1A	0.342894	1216	3	0.61706	Threshold for gRNAs (at least 3 gRNAs) met
KIAA1598	0.343761	1218	4	0.5646	Threshold for gRNAs (at least 3 gRNAs) met
XK	0.345342	1222	4	0.49315	Threshold for gRNAs (at least 3 gRNAs) met
LAMB1	0.34544	1224	3	0.28786	Threshold for gRNAs (at least 3 gRNAs) met
RAI1	0.34544	1225	3	0.69532	Threshold for gRNAs (at least 3 gRNAs) met
PQLC1	0.345581	1076	6	0.47562	Threshold for gRNAs (at least 3 gRNAs) met
SEC23B	0.345581	1226	4	0.3161	Threshold for gRNAs (at least 3 gRNAs) met
TMEM107	0.345581	1227	4	0.47219	Threshold for gRNAs (at least 3 gRNAs) met
TBC1D10A	0.345581	1229	3	0.5268	Threshold for gRNAs (at least 3 gRNAs) met
ASIC5	0.345581	1230	4	0.41854	Threshold for gRNAs (at least 3 gRNAs) met
GLS	0.345581	1232	3	0.14356	Threshold for gRNAs (at least 3 gRNAs) met
COA4	0.345581	1233	4	0.44421	Threshold for gRNAs (at least 3 gRNAs) met
SUV420H2	0.345581	1234	4	0.36819	Threshold for gRNAs (at least 3 gRNAs) met
CPA4	0.345581	1235	3	0.53055	Threshold for gRNAs (at least 3 gRNAs) met
RPS6KC1	0.345581	1238	3	0.72937	Threshold for gRNAs (at least 3 gRNAs) met
C19orf53	0.345581	1240	4	0.70574	Threshold for gRNAs (at least 3 gRNAs) met
C11orf83	0.345581	1242	3	0.56547	Threshold for gRNAs (at least 3 gRNAs) met
NCOA4	0.345581	1244	3	0.24585	Threshold for gRNAs (at least 3 gRNAs) met
KRTCAP2	0.345581	1245	3	0.52232	Threshold for gRNAs (at least 3 gRNAs) met
IBTK	0.345581	1246	4	0.72398	Threshold for gRNAs (at least 3 gRNAs) met
FAM71F1	0.345581	1247	4	0.54941	Threshold for gRNAs (at least 3 gRNAs) met
TIGD2	0.345581	1248	4	0.5455	Threshold for gRNAs (at least 3 gRNAs) met
C22orf26	0.345581	1250	4	0.38189	Threshold for gRNAs (at least 3 gRNAs) met
RBP4	0.345581	1251	4	0.50935	Threshold for gRNAs (at least 3 gRNAs) met
KCNT1	0.345581	1252	3	0.37628	Threshold for gRNAs (at least 3 gRNAs) met
ACLY	0.345581	1253	3	0.45974	Threshold for gRNAs (at least 3 gRNAs) met
ESRRB	0.345581	1254	4	0.41463	Threshold for gRNAs (at least 3 gRNAs) met
ZNF75D	0.345581	1256	4	0.56184	Threshold for gRNAs (at least 3 gRNAs) met
FADS2	0.345581	1257	4	0.43814	Threshold for gRNAs (at least 3 gRNAs) met
HSPB2	0.345581	1258	4	0.59373	Threshold for gRNAs (at least 3 gRNAs) met
UTP23	0.345581	1259	4	0.66309	Threshold for gRNAs (at least 3 gRNAs) met
QTRTD1	0.345581	1260	4	0.68777	Threshold for gRNAs (at least 3 gRNAs) met
NLK	0.345581	1261	3	0.6519	Threshold for gRNAs (at least 3 gRNAs) met
C14orf180	0.345581	1264	3	0.56139	Threshold for gRNAs (at least 3 gRNAs) met
ZNF730	0.345581	1507	3	0.57004	Threshold for gRNAs (at least 3 gRNAs) met
SLC28A3	0.345817	1266	4	0.55867	Threshold for gRNAs (at least 3 gRNAs) met
PC	0.345817	1267	4	0.34965	Threshold for gRNAs (at least 3 gRNAs) met
C1orf68	0.346178	1268	3	0.36542	Threshold for gRNAs (at least 3 gRNAs) met
SLC38A7	0.346209	1269	3	0.73863	Threshold for gRNAs (at least 3 gRNAs) met
QRFPR	0.346361	1271	4	0.71066	Threshold for gRNAs (at least 3 gRNAs) met
JADE2	0.346361	1272	4	0.58264	Threshold for gRNAs (at least 3 gRNAs) met
PTGER4	0.346998	1275	4	0.40851	Threshold for gRNAs (at least 3 gRNAs) met
TXNL4A	0.346998	1276	4	0.99405	Threshold for gRNAs (at least 3 gRNAs) met
WWP2	0.347071	916	7	0.20066	Threshold for gRNAs (at least 3 gRNAs) met
ZFYVE28	0.347071	1072	6	0.45591	Threshold for gRNAs (at least 3 gRNAs) met
KLHL7	0.347071	1191	4	0.6604	Threshold for gRNAs (at least 3 gRNAs) met
ZNF562	0.347071	1203	3	0.22142	Threshold for gRNAs (at least 3 gRNAs) met
TAS2R38	0.347071	1278	3	0.64651	Threshold for gRNAs (at least 3 gRNAs) met
MED22	0.347071	1282	4	0.52156	Threshold for gRNAs (at least 3 gRNAs) met
PLXNB2	0.347071	1283	3	0.66231	Threshold for gRNAs (at least 3 gRNAs) met
ETNPPL	0.347071	1285	3	0.86895	Threshold for gRNAs (at least 3 gRNAs) met
CNST	0.347071	1286	4	0.41329	Threshold for gRNAs (at least 3 gRNAs) met
KEAP1	0.347071	1287	3	0.48139	Threshold for gRNAs (at least 3 gRNAs) met
TWIST1	0.347071	1289	4	0.68067	Threshold for gRNAs (at least 3 gRNAs) met
RELN	0.347071	1290	4	0.4736	Threshold for gRNAs (at least 3 gRNAs) met
NEDD9	0.347071	1291	3	0.83224	Threshold for gRNAs (at least 3 gRNAs) met
FBXO28	0.347071	1292	3	0.34186	Threshold for gRNAs (at least 3 gRNAs) met
KCNH2	0.347071	1293	3	0.22579	Threshold for gRNAs (at least 3 gRNAs) met
USP43	0.347071	1294	3	0.6848	Threshold for gRNAs (at least 3 gRNAs) met
MOGS	0.347071	1295	4	0.57659	Threshold for gRNAs (at least 3 gRNAs) met
ANKRD33	0.347071	1297	4	0.81543	Threshold for gRNAs (at least 3 gRNAs) met
SGSM2	0.347071	1300	3	0.21333	Threshold for gRNAs (at least 3 gRNAs) met
SIK1	0.347071	1301	3	0.61755	Threshold for gRNAs (at least 3 gRNAs) met
ACTL9	0.347071	1302	4	0.74975	Threshold for gRNAs (at least 3 gRNAs) met
ASB2	0.347071	1304	4	0.3789	Threshold for gRNAs (at least 3 gRNAs) met
MIER2	0.347071	1305	4	0.65483	Threshold for gRNAs (at least 3 gRNAs) met
CLEC17A	0.347071	1306	4	0.38859	Threshold for gRNAs (at least 3 gRNAs) met
PGAP2	0.347071	1307	3	0.51762	Threshold for gRNAs (at least 3 gRNAs) met
LIPM	0.347071	1309	3	0.746	Threshold for gRNAs (at least 3 gRNAs) met
SLC22A23	0.347071	1311	4	0.45654	Threshold for gRNAs (at least 3 gRNAs) met
THOC5	0.347071	1312	3	0.85372	Threshold for gRNAs (at least 3 gRNAs) met
FAM185A	0.347071	1313	3	0.58528	Threshold for gRNAs (at least 3 gRNAs) met
SLC36A2	0.347071	1316	4	0.53072	Threshold for gRNAs (at least 3 gRNAs) met
CALML3	0.347071	1317	3	0.67694	Threshold for gRNAs (at least 3 gRNAs) met
S100A14	0.347071	1319	4	0.44164	Threshold for gRNAs (at least 3 gRNAs) met
ADD2	0.347071	1320	3	0.42771	Threshold for gRNAs (at least 3 gRNAs) met
RIMBP3B	0.347071	1322	3	0.47219	Threshold for gRNAs (at least 3 gRNAs) met
RNF183	0.347071	1323	4	0.44187	Threshold for gRNAs (at least 3 gRNAs) met
BAI1	0.347071	1324	4	0.50467	Threshold for gRNAs (at least 3 gRNAs) met
TREML2	0.347071	1325	4	0.85934	Threshold for gRNAs (at least 3 gRNAs) met
NCF2	0.347071	1328	3	0.51018	Threshold for gRNAs (at least 3 gRNAs) met
DPYSL5	0.347071	1331	4	0.49157	Threshold for gRNAs (at least 3 gRNAs) met
DNASE1L2	0.347071	1332	4	0.45468	Threshold for gRNAs (at least 3 gRNAs) met
TRIM6	0.347071	1334	4	0.56622	Threshold for gRNAs (at least 3 gRNAs) met
FER1L6	0.347071	1336	4	0.478	Threshold for gRNAs (at least 3 gRNAs) met
RBBP9	0.347071	1338	3	0.40124	Threshold for gRNAs (at least 3 gRNAs) met
NFATC4	0.347071	1339	3	0.92435	Threshold for gRNAs (at least 3 gRNAs) met
SRD5A1	0.347071	1340	4	0.58165	Threshold for gRNAs (at least 3 gRNAs) met
CYorf17	0.347071	1341	3	0.59318	Threshold for gRNAs (at least 3 gRNAs) met
AFF3	0.347071	1343	4	0.46394	Threshold for gRNAs (at least 3 gRNAs) met
OSTC	0.347071	1344	4	0.49948	Threshold for gRNAs (at least 3 gRNAs) met
ZNF292	0.347071	1345	3	0.32151	Threshold for gRNAs (at least 3 gRNAs) met
MGA	0.347071	1346	3	0.54147	Threshold for gRNAs (at least 3 gRNAs) met
DYNAP	0.347071	1347	3	0.77987	Threshold for gRNAs (at least 3 gRNAs) met
GNG8	0.347071	1348	4	0.43203	Threshold for gRNAs (at least 3 gRNAs) met
PIGC	0.347071	1349	3	0.97556	Threshold for gRNAs (at least 3 gRNAs) met
CDHR5	0.347071	1351	4	0.43046	Threshold for gRNAs (at least 3 gRNAs) met
RELL2	0.347071	1352	3	0.74911	Threshold for gRNAs (at least 3 gRNAs) met
PCDHB12	0.347071	1353	4	0.59663	Threshold for gRNAs (at least 3 gRNAs) met
TMEM110	0.347071	1355	4	0.37652	Threshold for gRNAs (at least 3 gRNAs) met
HPCAL1	0.347071	1358	4	0.84546	Threshold for gRNAs (at least 3 gRNAs) met
FKBP6	0.347071	1359	3	0.31018	Threshold for gRNAs (at least 3 gRNAs) met
TK2	0.347071	1360	3	0.21695	Threshold for gRNAs (at least 3 gRNAs) met
NACC1	0.347071	1361	4	0.38591	Threshold for gRNAs (at least 3 gRNAs) met
PLAC9	0.347071	1362	4	0.72604	Threshold for gRNAs (at least 3 gRNAs) met
SERTAD1	0.347071	1363	4	0.50876	Threshold for gRNAs (at least 3 gRNAs) met
LURAP1	0.347071	1366	4	0.57499	Threshold for gRNAs (at least 3 gRNAs) met
RAB33B	0.347071	1368	3	0.59393	Threshold for gRNAs (at least 3 gRNAs) met
SIRT6	0.347071	1369	3	0.70293	Threshold for gRNAs (at least 3 gRNAs) met
POMK	0.347071	1370	4	0.57264	Threshold for gRNAs (at least 3 gRNAs) met
KIF17	0.347071	1371	3	0.69265	Threshold for gRNAs (at least 3 gRNAs) met
INSC	0.347071	1372	3	0.63501	Threshold for gRNAs (at least 3 gRNAs) met
FERMT1	0.347071	1373	4	0.47181	Threshold for gRNAs (at least 3 gRNAs) met
GMEB1	0.347071	1374	3	0.48584	Threshold for gRNAs (at least 3 gRNAs) met
ATG10	0.347071	1383	3	0.75473	Threshold for gRNAs (at least 3 gRNAs) met
FILIP1L	0.347071	1398	3	0.9272	Threshold for gRNAs (at least 3 gRNAs) met
ABHD17A	0.347071	1593	3	0.32522	Threshold for gRNAs (at least 3 gRNAs) met
CYP2A7	0.347071	1595	3	0.33596	Threshold for gRNAs (at least 3 gRNAs) met
ZBTB39	0.347281	1376	3	0.45092	Threshold for gRNAs (at least 3 gRNAs) met
KRT75	0.347281	1377	4	0.37685	Threshold for gRNAs (at least 3 gRNAs) met
MTF2	0.347281	1378	4	0.78631	Threshold for gRNAs (at least 3 gRNAs) met
HSD17B1	0.347281	1379	4	0.33003	Threshold for gRNAs (at least 3 gRNAs) met
GRHL1	0.347281	1380	4	0.40814	Threshold for gRNAs (at least 3 gRNAs) met
ZIC4	0.34771	1041	6	0.3113	Threshold for gRNAs (at least 3 gRNAs) met
LYG1	0.34771	1384	3	0.56442	Threshold for gRNAs (at least 3 gRNAs) met
IFI16	0.348089	1386	4	0.57754	Threshold for gRNAs (at least 3 gRNAs) met
MOB3A	0.348271	1388	4	0.34135	Threshold for gRNAs (at least 3 gRNAs) met
TRIM7	0.348636	963	6	0.035095	Threshold for gRNAs (at least 3 gRNAs) met
EXOC8	0.348636	1391	3	0.93322	Threshold for gRNAs (at least 3 gRNAs) met
DCAF4L1	0.348636	1392	4	0.69328	Threshold for gRNAs (at least 3 gRNAs) met
ETV3	0.348929	1104	4	0.17816	Threshold for gRNAs (at least 3 gRNAs) met
ZNF385D	0.348929	1394	4	0.37961	Threshold for gRNAs (at least 3 gRNAs) met
SF3B4	0.348929	1395	3	0.463	Threshold for gRNAs (at least 3 gRNAs) met
ARHGEF16	0.348929	1397	4	0.40225	Threshold for gRNAs (at least 3 gRNAs) met
XPNPEP1	0.34913	1399	3	0.55656	Threshold for gRNAs (at least 3 gRNAs) met
GAST	0.349558	1402	4	0.39281	Threshold for gRNAs (at least 3 gRNAs) met
DIP2C	0.349558	1403	4	0.34852	Threshold for gRNAs (at least 3 gRNAs) met
SLC39A5	0.349558	1404	3	0.45752	Threshold for gRNAs (at least 3 gRNAs) met
INHBB	0.349558	1405	4	0.76798	Threshold for gRNAs (at least 3 gRNAs) met
SLC15A4	0.349558	1408	3	0.6242	Threshold for gRNAs (at least 3 gRNAs) met
GRM6	0.349558	1410	4	0.40165	Threshold for gRNAs (at least 3 gRNAs) met
NOX4	0.349558	1412	3	0.61743	Threshold for gRNAs (at least 3 gRNAs) met
NKAIN2	0.349558	1413	3	0.26023	Threshold for gRNAs (at least 3 gRNAs) met
ALDH1B1	0.349558	1414	4	0.43362	Threshold for gRNAs (at least 3 gRNAs) met
GCC1	0.349558	1415	4	0.66182	Threshold for gRNAs (at least 3 gRNAs) met
HLA-E	0.349558	1416	3	0.49913	Threshold for gRNAs (at least 3 gRNAs) met
PTGDS	0.349558	1417	4	0.48497	Threshold for gRNAs (at least 3 gRNAs) met
CXCL3	0.349558	1418	4	0.65852	Threshold for gRNAs (at least 3 gRNAs) met
ISLR	0.349558	1419	4	0.49052	Threshold for gRNAs (at least 3 gRNAs) met
XPC	0.349558	1420	3	0.21909	Threshold for gRNAs (at least 3 gRNAs) met
HNRNPL	0.349558	1421	4	0.77163	Threshold for gRNAs (at least 3 gRNAs) met
GABRE	0.349558	1423	4	0.37249	Threshold for gRNAs (at least 3 gRNAs) met
FBXO41	0.349558	1424	3	0.17113	Threshold for gRNAs (at least 3 gRNAs) met
POP5	0.349558	1425	3	0.33036	Threshold for gRNAs (at least 3 gRNAs) met
PIGA	0.349558	1426	3	0.48129	Threshold for gRNAs (at least 3 gRNAs) met
RNASE1	0.349558	1427	4	0.41554	Threshold for gRNAs (at least 3 gRNAs) met
SCYL1	0.349558	1428	3	0.42355	Threshold for gRNAs (at least 3 gRNAs) met
MYOM1	0.349558	1429	3	0.67787	Threshold for gRNAs (at least 3 gRNAs) met
POU3F1	0.349558	1430	4	0.53956	Threshold for gRNAs (at least 3 gRNAs) met
HHATL	0.349558	1432	3	0.86275	Threshold for gRNAs (at least 3 gRNAs) met
SH3BP4	0.349558	1433	4	0.6154	Threshold for gRNAs (at least 3 gRNAs) met
SERHL2	0.349558	1434	3	0.38661	Threshold for gRNAs (at least 3 gRNAs) met
PRDM5	0.349558	1435	4	0.81191	Threshold for gRNAs (at least 3 gRNAs) met
FGF20	0.349558	1436	4	0.39896	Threshold for gRNAs (at least 3 gRNAs) met
NUAK2	0.349558	1440	4	0.59892	Threshold for gRNAs (at least 3 gRNAs) met
MAP2K6	0.349558	1441	4	0.56008	Threshold for gRNAs (at least 3 gRNAs) met
AZGP1	0.349558	1442	4	0.5467	Threshold for gRNAs (at least 3 gRNAs) met
PHKG1	0.349613	1443	4	0.62375	Threshold for gRNAs (at least 3 gRNAs) met
ASAH1	0.349857	1445	3	0.62966	Threshold for gRNAs (at least 3 gRNAs) met
GGNBP2	0.350879	1448	3	0.48565	Threshold for gRNAs (at least 3 gRNAs) met
MAGEC2	0.351328	1449	4	0.42521	Threshold for gRNAs (at least 3 gRNAs) met
CYP11B1	0.35133	1318	5	0.39057	Threshold for gRNAs (at least 3 gRNAs) met
NT5DC2	0.35133	1451	4	0.54552	Threshold for gRNAs (at least 3 gRNAs) met
MYD88	0.35133	1452	4	0.45207	Threshold for gRNAs (at least 3 gRNAs) met
APBA2	0.35133	1453	4	0.49622	Threshold for gRNAs (at least 3 gRNAs) met
PARP3	0.35133	1454	3	0.30328	Threshold for gRNAs (at least 3 gRNAs) met
LLGL1	0.35133	1455	3	0.57865	Threshold for gRNAs (at least 3 gRNAs) met
POLR2M	0.35133	1456	3	0.44379	Threshold for gRNAs (at least 3 gRNAs) met
PRKACA	0.35133	1501	3	0.701	Threshold for gRNAs (at least 3 gRNAs) met
ADAD1	0.35266	1459	3	0.66912	Threshold for gRNAs (at least 3 gRNAs) met
DNAH2	0.35266	1461	4	0.33777	Threshold for gRNAs (at least 3 gRNAs) met
C5orf54	0.35266	1462	4	0.69943	Threshold for gRNAs (at least 3 gRNAs) met
TMEM120A	0.353024	1465	4	0.44349	Threshold for gRNAs (at least 3 gRNAs) met
ZNF423	0.353024	1466	3	0.78268	Threshold for gRNAs (at least 3 gRNAs) met
TMEM169	0.353024	1467	3	0.54744	Threshold for gRNAs (at least 3 gRNAs) met
PANK4	0.353024	1469	4	0.44351	Threshold for gRNAs (at least 3 gRNAs) met
PNLIPRP3	0.353024	1470	3	0.42993	Threshold for gRNAs (at least 3 gRNAs) met
PSMG3	0.353024	1471	3	0.34807	Threshold for gRNAs (at least 3 gRNAs) met
MAP1LC3A	0.353024	1472	3	0.7203	Threshold for gRNAs (at least 3 gRNAs) met
BICD2	0.353024	1473	4	0.52153	Threshold for gRNAs (at least 3 gRNAs) met
RASAL3	0.353024	1474	3	0.46981	Threshold for gRNAs (at least 3 gRNAs) met
POLR2C	0.353024	1528	3	1.1921	Threshold for gRNAs (at least 3 gRNAs) met
PDGFB	0.35303	1475	3	0.5766	Threshold for gRNAs (at least 3 gRNAs) met
ABCB8	0.353182	1476	3	0.59341	Threshold for gRNAs (at least 3 gRNAs) met
TRAM2	0.353657	1478	3	0.85367	Threshold for gRNAs (at least 3 gRNAs) met
CRIM1	0.353798	1479	3	0.50881	Threshold for gRNAs (at least 3 gRNAs) met
VIL1	0.353798	1481	4	0.43518	Threshold for gRNAs (at least 3 gRNAs) met
PLA2G2D	0.353803	1482	3	0.64056	Threshold for gRNAs (at least 3 gRNAs) met
MCM10	0.353839	1484	4	0.56754	Threshold for gRNAs (at least 3 gRNAs) met
ZNF573	0.353839	1485	3	0.97369	Threshold for gRNAs (at least 3 gRNAs) met
THEM6	0.353839	1487	3	0.58917	Threshold for gRNAs (at least 3 gRNAs) met
IFI27L2	0.353839	1488	3	0.1622	Threshold for gRNAs (at least 3 gRNAs) met
FAM222B	0.353839	1489	4	0.38055	Threshold for gRNAs (at least 3 gRNAs) met
A2M	0.353839	1491	4	0.42119	Threshold for gRNAs (at least 3 gRNAs) met
NRSN2	0.353839	1492	4	0.46604	Threshold for gRNAs (at least 3 gRNAs) met
BDKRB1	0.353839	1494	3	0.2126	Threshold for gRNAs (at least 3 gRNAs) met
PPAP2B	0.353839	1495	4	0.81133	Threshold for gRNAs (at least 3 gRNAs) met
C22orf46	0.353839	1498	4	0.59108	Threshold for gRNAs (at least 3 gRNAs) met
KCTD15	0.353839	1499	4	0.5422	Threshold for gRNAs (at least 3 gRNAs) met
ACADS	0.353839	1500	3	0.59189	Threshold for gRNAs (at least 3 gRNAs) met
LUZP1	0.353839	1502	4	0.49819	Threshold for gRNAs (at least 3 gRNAs) met
ADIRF	0.353839	1503	4	0.35129	Threshold for gRNAs (at least 3 gRNAs) met
CYBA	0.353839	1504	4	0.51038	Threshold for gRNAs (at least 3 gRNAs) met
C20orf26	0.353839	1546	3	0.61855	Threshold for gRNAs (at least 3 gRNAs) met
NMUR1	0.353839	1547	3	0.57619	Threshold for gRNAs (at least 3 gRNAs) met
TMEM175	0.353839	1562	3	0.56979	Threshold for gRNAs (at least 3 gRNAs) met
GTF2E2	0.353839	1570	3	0.52996	Threshold for gRNAs (at least 3 gRNAs) met
CARD16	0.354238	1299	3	-0.20226	Threshold for gRNAs (at least 3 gRNAs) met
PROM2	0.354409	1508	4	0.35407	Threshold for gRNAs (at least 3 gRNAs) met
ETFB	0.354409	1510	4	0.3939	Threshold for gRNAs (at least 3 gRNAs) met
TMEM44	0.354409	1511	4	0.47603	Threshold for gRNAs (at least 3 gRNAs) met
TBC1D15	0.354409	1513	4	0.43268	Threshold for gRNAs (at least 3 gRNAs) met
ECH1	0.354409	1514	4	0.34572	Threshold for gRNAs (at least 3 gRNAs) met
IL17RE	0.354409	1515	3	0.38042	Threshold for gRNAs (at least 3 gRNAs) met
SIRT1	0.354409	1517	3	0.76238	Threshold for gRNAs (at least 3 gRNAs) met
SETDB1	0.354409	1518	4	0.70329	Threshold for gRNAs (at least 3 gRNAs) met
POFUT2	0.354409	1519	3	0.6987	Threshold for gRNAs (at least 3 gRNAs) met
YY2	0.354409	1520	4	0.47986	Threshold for gRNAs (at least 3 gRNAs) met
VSTM2A	0.354409	1521	3	0.73987	Threshold for gRNAs (at least 3 gRNAs) met
FAM131B	0.354409	1522	4	0.54846	Threshold for gRNAs (at least 3 gRNAs) met
NPPC	0.354409	1523	4	0.20804	Threshold for gRNAs (at least 3 gRNAs) met
RAB20	0.354409	1524	3	0.57881	Threshold for gRNAs (at least 3 gRNAs) met
CCDC157	0.355285	1526	3	0.50036	Threshold for gRNAs (at least 3 gRNAs) met
HNRNPLL	0.355802	1527	3	1.0157	Threshold for gRNAs (at least 3 gRNAs) met
FLRT2	0.355802	1529	4	0.47208	Threshold for gRNAs (at least 3 gRNAs) met
IGHMBP2	0.355802	1530	4	0.45632	Threshold for gRNAs (at least 3 gRNAs) met
COL11A2	0.355802	1531	4	0.65989	Threshold for gRNAs (at least 3 gRNAs) met
DRD4	0.355802	1609	3	0.6592	Threshold for gRNAs (at least 3 gRNAs) met
PLD1	0.356392	1534	4	0.52217	Threshold for gRNAs (at least 3 gRNAs) met
TCOF1	0.356392	1536	3	0.84301	Threshold for gRNAs (at least 3 gRNAs) met
GAD2	0.356392	1537	3	0.26454	Threshold for gRNAs (at least 3 gRNAs) met
COL6A6	0.356392	1538	3	0.65668	Threshold for gRNAs (at least 3 gRNAs) met
GALNT6	0.356392	1539	4	0.42678	Threshold for gRNAs (at least 3 gRNAs) met
GAD1	0.356392	1540	3	0.60093	Threshold for gRNAs (at least 3 gRNAs) met
PWP2	0.356392	1541	4	0.81998	Threshold for gRNAs (at least 3 gRNAs) met
CYR61	0.356392	1542	4	0.51688	Threshold for gRNAs (at least 3 gRNAs) met
TXNIP	0.356653	1544	3	0.8567	Threshold for gRNAs (at least 3 gRNAs) met
BRD9	0.356653	1545	3	0.21084	Threshold for gRNAs (at least 3 gRNAs) met
KCNK12	0.357128	1549	4	0.56274	Threshold for gRNAs (at least 3 gRNAs) met
ARL6IP5	0.357128	1550	3	0.64554	Threshold for gRNAs (at least 3 gRNAs) met
LGMN	0.357209	1552	4	0.70658	Threshold for gRNAs (at least 3 gRNAs) met
UCK2	0.357382	1554	3	0.26608	Threshold for gRNAs (at least 3 gRNAs) met
BSPRY	0.357804	1556	4	0.46431	Threshold for gRNAs (at least 3 gRNAs) met
BTBD8	0.357804	1557	4	0.55209	Threshold for gRNAs (at least 3 gRNAs) met
ZNF550	0.357804	1558	3	0.35232	Threshold for gRNAs (at least 3 gRNAs) met
STT3B	0.357804	1559	3	0.63004	Threshold for gRNAs (at least 3 gRNAs) met
MTFR2	0.357804	1560	4	0.53416	Threshold for gRNAs (at least 3 gRNAs) met
RBBP8NL	0.357804	1561	3	0.55505	Threshold for gRNAs (at least 3 gRNAs) met
TRIP13	0.357981	1563	4	0.47031	Threshold for gRNAs (at least 3 gRNAs) met
MSH6	0.357981	1565	4	0.42821	Threshold for gRNAs (at least 3 gRNAs) met
SUSD2	0.357981	1566	3	0.45609	Threshold for gRNAs (at least 3 gRNAs) met
HNF4G	0.357981	1567	3	0.64763	Threshold for gRNAs (at least 3 gRNAs) met
HOXA13	0.357981	1568	3	0.31778	Threshold for gRNAs (at least 3 gRNAs) met
ZNF416	0.357981	1569	4	0.7283	Threshold for gRNAs (at least 3 gRNAs) met
ALDH3B2	0.357981	1571	4	0.50479	Threshold for gRNAs (at least 3 gRNAs) met
SDCBP2	0.358504	1572	3	0.43837	Threshold for gRNAs (at least 3 gRNAs) met
NCAM2	0.358504	1573	3	0.29722	Threshold for gRNAs (at least 3 gRNAs) met
IRAK1BP1	0.358504	1574	3	0.5619	Threshold for gRNAs (at least 3 gRNAs) met
CX3CR1	0.358504	1575	4	0.37919	Threshold for gRNAs (at least 3 gRNAs) met
SLC17A4	0.358504	1576	3	0.2776	Threshold for gRNAs (at least 3 gRNAs) met
RPS19	0.358951	1578	4	0.57244	Threshold for gRNAs (at least 3 gRNAs) met
FIZ1	0.359055	1579	3	0.86021	Threshold for gRNAs (at least 3 gRNAs) met
HVCN1	0.359075	1580	4	0.37922	Threshold for gRNAs (at least 3 gRNAs) met
VMO1	0.359591	1241	7	0.39656	Threshold for gRNAs (at least 3 gRNAs) met
ING1	0.359591	1308	7	0.40843	Threshold for gRNAs (at least 3 gRNAs) met
DNAL1	0.359591	1401	5	0.54253	Threshold for gRNAs (at least 3 gRNAs) met
OLFM1	0.359591	1505	4	0.51447	Threshold for gRNAs (at least 3 gRNAs) met
POU3F4	0.359591	1584	4	0.51697	Threshold for gRNAs (at least 3 gRNAs) met
GAL3ST3	0.359591	1586	3	0.42884	Threshold for gRNAs (at least 3 gRNAs) met
MAP2K1	0.359591	1587	3	0.18769	Threshold for gRNAs (at least 3 gRNAs) met
LMTK3	0.359591	1588	3	0.17746	Threshold for gRNAs (at least 3 gRNAs) met
PXDC1	0.359591	1589	3	0.32626	Threshold for gRNAs (at least 3 gRNAs) met
LYZL4	0.359591	1590	4	0.46615	Threshold for gRNAs (at least 3 gRNAs) met
GATA4	0.359591	1591	4	0.60524	Threshold for gRNAs (at least 3 gRNAs) met
MED4	0.359591	1596	3	0.57609	Threshold for gRNAs (at least 3 gRNAs) met
MPO	0.359591	1597	3	0.30328	Threshold for gRNAs (at least 3 gRNAs) met
MTR	0.359591	1601	3	0.57606	Threshold for gRNAs (at least 3 gRNAs) met
RB1CC1	0.359591	1602	4	0.50117	Threshold for gRNAs (at least 3 gRNAs) met
RGS8	0.359591	1603	4	0.35186	Threshold for gRNAs (at least 3 gRNAs) met
RGN	0.359591	1604	4	0.35804	Threshold for gRNAs (at least 3 gRNAs) met
RNF145	0.359591	1606	3	0.1715	Threshold for gRNAs (at least 3 gRNAs) met
NFXL1	0.359591	1610	3	0.45911	Threshold for gRNAs (at least 3 gRNAs) met
RFX1	0.359591	1611	3	0.40579	Threshold for gRNAs (at least 3 gRNAs) met
PIGW	0.359591	1612	3	0.79663	Threshold for gRNAs (at least 3 gRNAs) met
FOXO1	0.359591	1613	3	0.1633	Threshold for gRNAs (at least 3 gRNAs) met
MIIP	0.359591	1614	4	0.50622	Threshold for gRNAs (at least 3 gRNAs) met
CNFN	0.359591	1616	4	0.36952	Threshold for gRNAs (at least 3 gRNAs) met
SIAH2	0.359591	1617	3	0.16596	Threshold for gRNAs (at least 3 gRNAs) met
TGFB1I1	0.359591	1618	3	0.56342	Threshold for gRNAs (at least 3 gRNAs) met
CAPN11	0.359591	1619	4	0.57461	Threshold for gRNAs (at least 3 gRNAs) met
PTPN9	0.359591	1621	4	0.53385	Threshold for gRNAs (at least 3 gRNAs) met
CDCA4	0.359591	1622	4	0.48868	Threshold for gRNAs (at least 3 gRNAs) met
DMRTA2	0.359591	1623	3	0.83605	Threshold for gRNAs (at least 3 gRNAs) met
FUBP3	0.359591	1625	3	0.6066	Threshold for gRNAs (at least 3 gRNAs) met
TNFRSF19	0.359591	1626	3	0.30481	Threshold for gRNAs (at least 3 gRNAs) met
SGCB	0.359591	1627	3	1.0052	Threshold for gRNAs (at least 3 gRNAs) met
CELA1	0.359591	1628	4	0.5009	Threshold for gRNAs (at least 3 gRNAs) met
C3orf20	0.359591	1629	3	0.18011	Threshold for gRNAs (at least 3 gRNAs) met
PDZD9	0.359591	1630	3	0.73781	Threshold for gRNAs (at least 3 gRNAs) met
C1orf233	0.359591	1631	3	0.51791	Threshold for gRNAs (at least 3 gRNAs) met
ITPKB	0.359591	1634	4	0.32577	Threshold for gRNAs (at least 3 gRNAs) met
PLP2	0.359591	1636	4	0.67645	Threshold for gRNAs (at least 3 gRNAs) met
SFMBT2	0.359591	1638	3	0.20979	Threshold for gRNAs (at least 3 gRNAs) met
GFI1	0.359591	1639	4	0.47858	Threshold for gRNAs (at least 3 gRNAs) met
RFC2	0.359591	1640	3	0.19847	Threshold for gRNAs (at least 3 gRNAs) met
NCR3	0.359591	1642	3	0.59569	Threshold for gRNAs (at least 3 gRNAs) met
RAB11B	0.359591	1643	3	0.70956	Threshold for gRNAs (at least 3 gRNAs) met
C10orf105	0.359591	1645	3	0.43471	Threshold for gRNAs (at least 3 gRNAs) met
CLPTM1	0.359591	1646	3	0.54705	Threshold for gRNAs (at least 3 gRNAs) met
SLC48A1	0.359591	1647	3	0.57157	Threshold for gRNAs (at least 3 gRNAs) met
POMC	0.359591	1648	4	0.50695	Threshold for gRNAs (at least 3 gRNAs) met
MYO15A	0.359591	1649	3	0.64611	Threshold for gRNAs (at least 3 gRNAs) met
NR2F6	0.359591	1651	4	0.44579	Threshold for gRNAs (at least 3 gRNAs) met
SFMBT1	0.359591	1653	3	0.69893	Threshold for gRNAs (at least 3 gRNAs) met
APOB	0.359591	1656	4	0.31629	Threshold for gRNAs (at least 3 gRNAs) met
LDHC	0.359591	1657	3	0.22286	Threshold for gRNAs (at least 3 gRNAs) met
CERS3	0.359591	1658	3	0.6333	Threshold for gRNAs (at least 3 gRNAs) met
DACT2	0.359591	1659	4	0.49499	Threshold for gRNAs (at least 3 gRNAs) met
FUT2	0.359591	1660	4	0.38948	Threshold for gRNAs (at least 3 gRNAs) met
FTSJ1	0.359591	1661	4	0.52781	Threshold for gRNAs (at least 3 gRNAs) met
ROMO1	0.359591	1662	3	0.61141	Threshold for gRNAs (at least 3 gRNAs) met
SYT1	0.359591	1663	3	0.59912	Threshold for gRNAs (at least 3 gRNAs) met
NBEAL2	0.359591	1664	3	0.57802	Threshold for gRNAs (at least 3 gRNAs) met
DFNB59	0.359591	1665	3	0.58916	Threshold for gRNAs (at least 3 gRNAs) met
AP3D1	0.359591	1667	3	0.50918	Threshold for gRNAs (at least 3 gRNAs) met
MFAP3L	0.359591	1669	4	0.54256	Threshold for gRNAs (at least 3 gRNAs) met
TSPAN4	0.359591	1670	4	0.3156	Threshold for gRNAs (at least 3 gRNAs) met
FMR1	0.359591	1671	3	0.7807	Threshold for gRNAs (at least 3 gRNAs) met
OPN4	0.359591	1673	3	0.49779	Threshold for gRNAs (at least 3 gRNAs) met
CA3	0.359591	1674	4	0.45044	Threshold for gRNAs (at least 3 gRNAs) met
INO80	0.359591	1676	4	0.37633	Threshold for gRNAs (at least 3 gRNAs) met
KIAA0226	0.359591	1677	4	0.54672	Threshold for gRNAs (at least 3 gRNAs) met
EXOC6B	0.359591	1678	3	0.52972	Threshold for gRNAs (at least 3 gRNAs) met
EPN1	0.359591	1679	3	0.44423	Threshold for gRNAs (at least 3 gRNAs) met
ARSG	0.359591	1680	3	0.33269	Threshold for gRNAs (at least 3 gRNAs) met
STK32B	0.359591	1681	4	0.43201	Threshold for gRNAs (at least 3 gRNAs) met
GPAT2	0.359591	1683	3	0.56933	Threshold for gRNAs (at least 3 gRNAs) met
PLAGL2	0.359591	1684	4	0.69601	Threshold for gRNAs (at least 3 gRNAs) met
PRKX	0.359591	1686	4	0.45739	Threshold for gRNAs (at least 3 gRNAs) met
FAM98C	0.359591	1687	4	0.45656	Threshold for gRNAs (at least 3 gRNAs) met
CLHC1	0.359591	1688	4	0.52205	Threshold for gRNAs (at least 3 gRNAs) met
KCTD12	0.359591	1689	3	0.20679	Threshold for gRNAs (at least 3 gRNAs) met
UTS2R	0.359591	1691	3	0.39401	Threshold for gRNAs (at least 3 gRNAs) met
HMX3	0.359591	1693	3	0.23382	Threshold for gRNAs (at least 3 gRNAs) met
AFAP1	0.359591	1694	3	0.33677	Threshold for gRNAs (at least 3 gRNAs) met
KCNK13	0.359591	1695	4	0.31398	Threshold for gRNAs (at least 3 gRNAs) met
ZCCHC24	0.359591	1698	3	0.79485	Threshold for gRNAs (at least 3 gRNAs) met
COL20A1	0.359591	1700	4	0.45578	Threshold for gRNAs (at least 3 gRNAs) met
MYCT1	0.359591	1701	4	0.31075	Threshold for gRNAs (at least 3 gRNAs) met
KANK3	0.359591	1702	3	0.57898	Threshold for gRNAs (at least 3 gRNAs) met
CP	0.359591	1703	4	0.61839	Threshold for gRNAs (at least 3 gRNAs) met
RSPH3	0.359591	1824	3	0.52055	Threshold for gRNAs (at least 3 gRNAs) met
ZNF473	0.359591	1830	3	0.60634	Threshold for gRNAs (at least 3 gRNAs) met
ALG10	0.359591	1902	3	0.79592	Threshold for gRNAs (at least 3 gRNAs) met
OTP	0.359914	1705	4	0.40808	Threshold for gRNAs (at least 3 gRNAs) met
TBL1XR1	0.359914	1706	3	1.0169	Threshold for gRNAs (at least 3 gRNAs) met
INF2	0.359949	1708	3	0.54347	Threshold for gRNAs (at least 3 gRNAs) met
SLC17A5	0.360217	1711	4	0.54811	Threshold for gRNAs (at least 3 gRNAs) met
TSGA10	0.360217	1712	3	0.69687	Threshold for gRNAs (at least 3 gRNAs) met
C14orf93	0.360217	1713	4	0.45758	Threshold for gRNAs (at least 3 gRNAs) met
ABCB4	0.360664	1715	4	0.55047	Threshold for gRNAs (at least 3 gRNAs) met
USH1C	0.360737	1720	3	0.54017	Threshold for gRNAs (at least 3 gRNAs) met
PLK5	0.360737	1721	4	0.41047	Threshold for gRNAs (at least 3 gRNAs) met
RBM4	0.360853	1439	4	0.23366	Threshold for gRNAs (at least 3 gRNAs) met
EMP1	0.360853	1723	4	0.78375	Threshold for gRNAs (at least 3 gRNAs) met
USP9Y	0.360878	1725	3	0.62283	Threshold for gRNAs (at least 3 gRNAs) met
SREK1	0.361242	1728	4	0.61617	Threshold for gRNAs (at least 3 gRNAs) met
ACRC	0.361242	1729	4	0.40599	Threshold for gRNAs (at least 3 gRNAs) met
PBXIP1	0.361242	1730	4	0.50788	Threshold for gRNAs (at least 3 gRNAs) met
GPC5	0.361242	1731	3	0.45728	Threshold for gRNAs (at least 3 gRNAs) met
CSTF2	0.361242	1732	3	0.33473	Threshold for gRNAs (at least 3 gRNAs) met
BRI3BP	0.361242	1736	3	0.64358	Threshold for gRNAs (at least 3 gRNAs) met
MFI2	0.361242	1737	4	0.48457	Threshold for gRNAs (at least 3 gRNAs) met
PDCD2L	0.361242	1738	4	0.40134	Threshold for gRNAs (at least 3 gRNAs) met
LRRC4B	0.361242	1739	4	0.33477	Threshold for gRNAs (at least 3 gRNAs) met
MAGEA11	0.361836	1740	4	0.4648	Threshold for gRNAs (at least 3 gRNAs) met
ILVBL	0.361836	1741	4	0.52029	Threshold for gRNAs (at least 3 gRNAs) met
CENPBD1	0.362051	1743	4	0.41686	Threshold for gRNAs (at least 3 gRNAs) met
CEPT1	0.362378	1745	3	0.78837	Threshold for gRNAs (at least 3 gRNAs) met
P2RY1	0.36246	1746	4	0.41122	Threshold for gRNAs (at least 3 gRNAs) met
ADH1A	0.362481	1748	3	0.67277	Threshold for gRNAs (at least 3 gRNAs) met
DUS3L	0.362481	1749	4	0.36433	Threshold for gRNAs (at least 3 gRNAs) met
MRGPRF	0.362481	1751	4	0.50592	Threshold for gRNAs (at least 3 gRNAs) met
CDK8	0.362481	1753	3	0.22708	Threshold for gRNAs (at least 3 gRNAs) met
COL5A3	0.362933	1755	4	0.53518	Threshold for gRNAs (at least 3 gRNAs) met
SFN	0.363489	1758	4	0.53115	Threshold for gRNAs (at least 3 gRNAs) met
KIF2A	0.363489	1760	3	1.1505	Threshold for gRNAs (at least 3 gRNAs) met
MOG	0.363542	1277	7	0.38649	Threshold for gRNAs (at least 3 gRNAs) met
DDC	0.363542	1533	5	0.42118	Threshold for gRNAs (at least 3 gRNAs) met
IL18BP	0.363542	1581	4	0.34552	Threshold for gRNAs (at least 3 gRNAs) met
OTUD4	0.363542	1583	3	-0.044495	Threshold for gRNAs (at least 3 gRNAs) met
BMP5	0.363542	1765	3	0.2879	Threshold for gRNAs (at least 3 gRNAs) met
STXBP1	0.363542	1766	3	0.20953	Threshold for gRNAs (at least 3 gRNAs) met
SYNPO2	0.363542	1768	4	0.52787	Threshold for gRNAs (at least 3 gRNAs) met
GTF2E1	0.363542	1770	4	0.54117	Threshold for gRNAs (at least 3 gRNAs) met
RPL13	0.363542	1771	3	0.54217	Threshold for gRNAs (at least 3 gRNAs) met
PTF1A	0.363542	1772	3	0.62398	Threshold for gRNAs (at least 3 gRNAs) met
SCLT1	0.363542	1774	3	0.92728	Threshold for gRNAs (at least 3 gRNAs) met
ISG20L2	0.363542	1775	4	1.1666	Threshold for gRNAs (at least 3 gRNAs) met
ARHGAP1	0.363542	1776	3	0.57387	Threshold for gRNAs (at least 3 gRNAs) met
TCHP	0.363542	1778	4	0.39225	Threshold for gRNAs (at least 3 gRNAs) met
KIRREL	0.363542	1780	4	0.46139	Threshold for gRNAs (at least 3 gRNAs) met
LASP1	0.363542	1782	3	0.48248	Threshold for gRNAs (at least 3 gRNAs) met
MAP3K5	0.363542	1783	4	0.37227	Threshold for gRNAs (at least 3 gRNAs) met
F3	0.363542	1784	4	0.57434	Threshold for gRNAs (at least 3 gRNAs) met
ANXA2R	0.363542	1786	4	0.4829	Threshold for gRNAs (at least 3 gRNAs) met
DPYSL4	0.363542	1787	3	0.57012	Threshold for gRNAs (at least 3 gRNAs) met
PRR9	0.363542	1788	3	0.7164	Threshold for gRNAs (at least 3 gRNAs) met
TM9SF1	0.363542	1789	4	0.34858	Threshold for gRNAs (at least 3 gRNAs) met
MST1R	0.363542	1790	4	0.65142	Threshold for gRNAs (at least 3 gRNAs) met
RNF149	0.363542	1791	4	0.54828	Threshold for gRNAs (at least 3 gRNAs) met
CHRNA10	0.363542	1792	4	0.35926	Threshold for gRNAs (at least 3 gRNAs) met
PRPF19	0.363542	1793	4	1.0417	Threshold for gRNAs (at least 3 gRNAs) met
NFATC3	0.363542	1794	4	0.33141	Threshold for gRNAs (at least 3 gRNAs) met
BST2	0.363542	1795	3	0.29945	Threshold for gRNAs (at least 3 gRNAs) met
ELP6	0.363542	1796	3	0.39209	Threshold for gRNAs (at least 3 gRNAs) met
GPR157	0.363542	1797	4	0.51356	Threshold for gRNAs (at least 3 gRNAs) met
DOCK3	0.363542	1799	4	0.48173	Threshold for gRNAs (at least 3 gRNAs) met
CGRRF1	0.363542	1800	4	0.58694	Threshold for gRNAs (at least 3 gRNAs) met
MRPS6	0.363542	1802	4	0.66143	Threshold for gRNAs (at least 3 gRNAs) met
PADI2	0.363542	1803	4	0.60388	Threshold for gRNAs (at least 3 gRNAs) met
SRM	0.363542	1805	3	0.58719	Threshold for gRNAs (at least 3 gRNAs) met
TBC1D9B	0.363542	1808	4	0.34122	Threshold for gRNAs (at least 3 gRNAs) met
PLCB3	0.363542	1809	4	0.5046	Threshold for gRNAs (at least 3 gRNAs) met
STK32C	0.363542	1811	4	0.54959	Threshold for gRNAs (at least 3 gRNAs) met
CNIH1	0.363542	1812	3	0.21827	Threshold for gRNAs (at least 3 gRNAs) met
SERPINH1	0.363542	1813	4	0.41276	Threshold for gRNAs (at least 3 gRNAs) met
INSRR	0.363542	1814	4	0.42351	Threshold for gRNAs (at least 3 gRNAs) met
SDC3	0.363542	1815	4	0.49801	Threshold for gRNAs (at least 3 gRNAs) met
GPR108	0.363542	1816	4	0.41139	Threshold for gRNAs (at least 3 gRNAs) met
HTR1A	0.363542	1817	3	0.53547	Threshold for gRNAs (at least 3 gRNAs) met
SMIM1	0.363542	1819	4	0.38324	Threshold for gRNAs (at least 3 gRNAs) met
SNN	0.363542	1820	3	0.49848	Threshold for gRNAs (at least 3 gRNAs) met
TNFAIP1	0.363542	1821	3	0.69246	Threshold for gRNAs (at least 3 gRNAs) met
TEKT4	0.363542	1931	3	0.30913	Threshold for gRNAs (at least 3 gRNAs) met
PSG1	0.363542	1956	3	0.57725	Threshold for gRNAs (at least 3 gRNAs) met
MITD1	0.363542	1973	3	0.66669	Threshold for gRNAs (at least 3 gRNAs) met
AK4	0.363542	2139	3	0.25221	Threshold for gRNAs (at least 3 gRNAs) met
FAT2	0.363665	1825	3	0.35947	Threshold for gRNAs (at least 3 gRNAs) met
PADI4	0.364609	1829	4	0.2766	Threshold for gRNAs (at least 3 gRNAs) met
KIAA1804	0.364609	1831	3	0.217	Threshold for gRNAs (at least 3 gRNAs) met
EFNA1	0.364609	1834	3	0.6556	Threshold for gRNAs (at least 3 gRNAs) met
ARL2BP	0.364609	1835	3	0.69562	Threshold for gRNAs (at least 3 gRNAs) met
AACS	0.364609	1836	3	0.55059	Threshold for gRNAs (at least 3 gRNAs) met
KCNK18	0.364609	1837	3	0.60106	Threshold for gRNAs (at least 3 gRNAs) met
TP53I13	0.364609	1838	4	0.5988	Threshold for gRNAs (at least 3 gRNAs) met
FDXACB1	0.364609	1839	4	0.34479	Threshold for gRNAs (at least 3 gRNAs) met
TRIM10	0.36511	1841	4	0.31427	Threshold for gRNAs (at least 3 gRNAs) met
WNT8A	0.366065	1843	4	0.58316	Threshold for gRNAs (at least 3 gRNAs) met
PCF11	0.366198	1846	4	0.51048	Threshold for gRNAs (at least 3 gRNAs) met
CHRNA1	0.366341	1847	4	0.38644	Threshold for gRNAs (at least 3 gRNAs) met
HYAL3	0.366736	1327	7	0.20686	Threshold for gRNAs (at least 3 gRNAs) met
DMRT2	0.366736	1600	6	0.52883	Threshold for gRNAs (at least 3 gRNAs) met
CTSC	0.366736	1605	5	0.68712	Threshold for gRNAs (at least 3 gRNAs) met
PGR	0.366736	1655	5	0.55659	Threshold for gRNAs (at least 3 gRNAs) met
CASP5	0.366736	1704	4	0.77278	Threshold for gRNAs (at least 3 gRNAs) met
RASSF5	0.366736	1710	5	0.56121	Threshold for gRNAs (at least 3 gRNAs) met
CLDND1	0.366736	1717	3	0.28865	Threshold for gRNAs (at least 3 gRNAs) met
HERC4	0.366736	1724	4	0.69452	Threshold for gRNAs (at least 3 gRNAs) met
PLXNA1	0.366736	1850	4	0.45551	Threshold for gRNAs (at least 3 gRNAs) met
GALNT2	0.366736	1851	3	0.23441	Threshold for gRNAs (at least 3 gRNAs) met
CCDC88B	0.366736	1854	4	0.52653	Threshold for gRNAs (at least 3 gRNAs) met
POU4F1	0.366736	1855	3	0.54015	Threshold for gRNAs (at least 3 gRNAs) met
HNRNPU	0.366736	1858	4	1.0616	Threshold for gRNAs (at least 3 gRNAs) met
LIPG	0.366736	1859	4	0.34495	Threshold for gRNAs (at least 3 gRNAs) met
FZD8	0.366736	1863	4	0.48353	Threshold for gRNAs (at least 3 gRNAs) met
ESRRA	0.366736	1865	4	0.5687	Threshold for gRNAs (at least 3 gRNAs) met
ADCK2	0.366736	1867	3	0.19266	Threshold for gRNAs (at least 3 gRNAs) met
TMEM160	0.366736	1870	4	0.44811	Threshold for gRNAs (at least 3 gRNAs) met
ENDOV	0.366736	1871	3	0.67593	Threshold for gRNAs (at least 3 gRNAs) met
ANKRD62	0.366736	1872	4	0.61169	Threshold for gRNAs (at least 3 gRNAs) met
TGM5	0.366736	1874	4	0.37429	Threshold for gRNAs (at least 3 gRNAs) met
RASGRP3	0.366736	1875	4	0.37822	Threshold for gRNAs (at least 3 gRNAs) met
TUBGCP6	0.366736	1877	4	0.40714	Threshold for gRNAs (at least 3 gRNAs) met
FZD9	0.366736	1880	4	0.29822	Threshold for gRNAs (at least 3 gRNAs) met
DNALI1	0.366736	1881	3	0.46748	Threshold for gRNAs (at least 3 gRNAs) met
ACR	0.366736	1882	4	0.473	Threshold for gRNAs (at least 3 gRNAs) met
ENPP4	0.366736	1884	3	0.29075	Threshold for gRNAs (at least 3 gRNAs) met
PRICKLE1	0.366736	1885	3	0.77308	Threshold for gRNAs (at least 3 gRNAs) met
FCRLB	0.366736	1886	4	0.47543	Threshold for gRNAs (at least 3 gRNAs) met
SRCRB4D	0.366736	1887	4	0.37141	Threshold for gRNAs (at least 3 gRNAs) met
CRYBB3	0.366736	1890	4	0.41245	Threshold for gRNAs (at least 3 gRNAs) met
CD40	0.366736	1891	3	0.48639	Threshold for gRNAs (at least 3 gRNAs) met
PRKD2	0.366736	1892	4	0.3457	Threshold for gRNAs (at least 3 gRNAs) met
C11orf57	0.366736	1894	4	0.34788	Threshold for gRNAs (at least 3 gRNAs) met
ZNF786	0.366736	1895	4	0.31881	Threshold for gRNAs (at least 3 gRNAs) met
TBL2	0.366736	1898	3	0.55463	Threshold for gRNAs (at least 3 gRNAs) met
SPATA21	0.366736	1900	4	0.49501	Threshold for gRNAs (at least 3 gRNAs) met
KCNJ2	0.366736	1901	4	0.33311	Threshold for gRNAs (at least 3 gRNAs) met
SPINK7	0.366736	1903	4	0.52571	Threshold for gRNAs (at least 3 gRNAs) met
GLS2	0.366736	1907	3	0.45826	Threshold for gRNAs (at least 3 gRNAs) met
SMAGP	0.366736	1908	3	0.14226	Threshold for gRNAs (at least 3 gRNAs) met
ZP4	0.366736	1910	4	0.34604	Threshold for gRNAs (at least 3 gRNAs) met
HS6ST3	0.366736	1912	4	0.40497	Threshold for gRNAs (at least 3 gRNAs) met
TENM4	0.366736	1913	4	0.31439	Threshold for gRNAs (at least 3 gRNAs) met
STX8	0.366736	1914	3	0.7758	Threshold for gRNAs (at least 3 gRNAs) met
RAD9A	0.366736	1915	3	0.55475	Threshold for gRNAs (at least 3 gRNAs) met
BPIFB2	0.366736	1917	4	0.43006	Threshold for gRNAs (at least 3 gRNAs) met
MYH7B	0.366736	1918	3	0.6388	Threshold for gRNAs (at least 3 gRNAs) met
MB21D1	0.366736	1919	4	0.41315	Threshold for gRNAs (at least 3 gRNAs) met
C20orf144	0.366736	1920	3	0.20811	Threshold for gRNAs (at least 3 gRNAs) met
FBXL19	0.366736	1921	4	0.49072	Threshold for gRNAs (at least 3 gRNAs) met
CLK4	0.366736	1923	3	0.22128	Threshold for gRNAs (at least 3 gRNAs) met
DPF1	0.366736	1926	3	0.20422	Threshold for gRNAs (at least 3 gRNAs) met
TRIM58	0.366736	1927	3	0.45377	Threshold for gRNAs (at least 3 gRNAs) met
GPD1	0.366736	1928	3	0.59013	Threshold for gRNAs (at least 3 gRNAs) met
ABCD1	0.366736	1929	4	0.33096	Threshold for gRNAs (at least 3 gRNAs) met
KAT6B	0.366736	1932	4	0.44927	Threshold for gRNAs (at least 3 gRNAs) met
PIGP	0.366736	1935	3	0.66453	Threshold for gRNAs (at least 3 gRNAs) met
COL4A6	0.366736	1936	3	0.49049	Threshold for gRNAs (at least 3 gRNAs) met
SLC35D3	0.366736	1937	4	0.43493	Threshold for gRNAs (at least 3 gRNAs) met
FAM189B	0.366736	1939	4	0.36058	Threshold for gRNAs (at least 3 gRNAs) met
PCDHA5	0.366736	1940	4	0.47353	Threshold for gRNAs (at least 3 gRNAs) met
RGL3	0.366736	1941	3	0.54975	Threshold for gRNAs (at least 3 gRNAs) met
ZMAT4	0.366736	1942	3	0.28829	Threshold for gRNAs (at least 3 gRNAs) met
RPS6KB2	0.366736	1943	4	0.23987	Threshold for gRNAs (at least 3 gRNAs) met
C3orf27	0.366736	1944	3	0.42851	Threshold for gRNAs (at least 3 gRNAs) met
PRLHR	0.366736	1945	4	0.27937	Threshold for gRNAs (at least 3 gRNAs) met
MAP3K12	0.366736	1946	3	0.62784	Threshold for gRNAs (at least 3 gRNAs) met
SLC45A1	0.366736	1947	4	0.43748	Threshold for gRNAs (at least 3 gRNAs) met
KIDINS220	0.366736	1948	4	0.47883	Threshold for gRNAs (at least 3 gRNAs) met
SYNE3	0.366736	1950	4	0.50309	Threshold for gRNAs (at least 3 gRNAs) met
THADA	0.366736	1953	4	0.65191	Threshold for gRNAs (at least 3 gRNAs) met
40238	0.366736	1955	4	0.41156	Threshold for gRNAs (at least 3 gRNAs) met
CCDC54	0.366736	1957	4	0.61162	Threshold for gRNAs (at least 3 gRNAs) met
PSME1	0.366736	1958	4	0.45005	Threshold for gRNAs (at least 3 gRNAs) met
TMEM180	0.366736	1960	4	0.43389	Threshold for gRNAs (at least 3 gRNAs) met
OGFRL1	0.366736	1962	3	0.70723	Threshold for gRNAs (at least 3 gRNAs) met
RAB38	0.366736	1964	3	0.82254	Threshold for gRNAs (at least 3 gRNAs) met
INO80D	0.366736	1966	3	0.49667	Threshold for gRNAs (at least 3 gRNAs) met
SLC12A5	0.366736	1968	3	0.66157	Threshold for gRNAs (at least 3 gRNAs) met
CLIP2	0.366736	1969	4	0.40495	Threshold for gRNAs (at least 3 gRNAs) met
USP15	0.366736	1970	3	0.77481	Threshold for gRNAs (at least 3 gRNAs) met
RPL36	0.366736	1971	3	0.60475	Threshold for gRNAs (at least 3 gRNAs) met
PARP10	0.366736	1972	3	0.5392	Threshold for gRNAs (at least 3 gRNAs) met
ITPRIPL2	0.366736	1974	3	0.55647	Threshold for gRNAs (at least 3 gRNAs) met
SLC7A7	0.366736	1976	4	0.33265	Threshold for gRNAs (at least 3 gRNAs) met
FOXD3	0.366736	1977	4	0.29618	Threshold for gRNAs (at least 3 gRNAs) met
HNRNPH1	0.366736	1978	3	0.58807	Threshold for gRNAs (at least 3 gRNAs) met
CHID1	0.366736	1979	4	0.32021	Threshold for gRNAs (at least 3 gRNAs) met
MED18	0.366736	1980	4	0.5766	Threshold for gRNAs (at least 3 gRNAs) met
ZNF169	0.366736	1981	4	0.65421	Threshold for gRNAs (at least 3 gRNAs) met
SHC1	0.366736	1983	4	0.44726	Threshold for gRNAs (at least 3 gRNAs) met
SH2D2A	0.366736	1984	3	0.50762	Threshold for gRNAs (at least 3 gRNAs) met
TMEM104	0.366736	1986	4	0.61759	Threshold for gRNAs (at least 3 gRNAs) met
TSPAN11	0.366736	1987	4	0.47047	Threshold for gRNAs (at least 3 gRNAs) met
HS6ST2	0.366736	1988	3	0.61049	Threshold for gRNAs (at least 3 gRNAs) met
MAATS1	0.366736	1989	4	0.30423	Threshold for gRNAs (at least 3 gRNAs) met
DACT3	0.366736	1990	3	0.45338	Threshold for gRNAs (at least 3 gRNAs) met
FST	0.366736	1992	4	0.40266	Threshold for gRNAs (at least 3 gRNAs) met
MTA2	0.366736	1993	3	0.56567	Threshold for gRNAs (at least 3 gRNAs) met
CENPB	0.366736	1994	3	0.55823	Threshold for gRNAs (at least 3 gRNAs) met
MPC1	0.366736	1995	4	0.47489	Threshold for gRNAs (at least 3 gRNAs) met
DGCR14	0.366736	1996	4	0.4224	Threshold for gRNAs (at least 3 gRNAs) met
DUOX1	0.366736	2027	3	0.66508	Threshold for gRNAs (at least 3 gRNAs) met
GH1	0.366736	2032	3	0.57456	Threshold for gRNAs (at least 3 gRNAs) met
GPAA1	0.366736	2050	3	0.63364	Threshold for gRNAs (at least 3 gRNAs) met
FBXO36	0.366736	2084	3	0.58221	Threshold for gRNAs (at least 3 gRNAs) met
OMG	0.366736	2091	3	0.86899	Threshold for gRNAs (at least 3 gRNAs) met
ZNF763	0.366736	2102	3	0.72843	Threshold for gRNAs (at least 3 gRNAs) met
UROS	0.366736	2117	3	0.45403	Threshold for gRNAs (at least 3 gRNAs) met
ADAM8	0.366736	2127	3	0.60598	Threshold for gRNAs (at least 3 gRNAs) met
TGM1	0.366736	2128	3	0.60602	Threshold for gRNAs (at least 3 gRNAs) met
FZD5	0.366736	2140	3	0.53154	Threshold for gRNAs (at least 3 gRNAs) met
SORCS1	0.367287	1998	3	0.30485	Threshold for gRNAs (at least 3 gRNAs) met
KCNIP3	0.368123	2000	3	0.29972	Threshold for gRNAs (at least 3 gRNAs) met
THBS4	0.368123	2001	4	0.59462	Threshold for gRNAs (at least 3 gRNAs) met
ACTL6B	0.368123	2002	4	0.29316	Threshold for gRNAs (at least 3 gRNAs) met
MARK1	0.368123	2004	3	0.31026	Threshold for gRNAs (at least 3 gRNAs) met
SRP72	0.368123	2005	4	0.5721	Threshold for gRNAs (at least 3 gRNAs) met
TOR3A	0.368123	2006	4	0.48934	Threshold for gRNAs (at least 3 gRNAs) met
ATG2A	0.368123	2008	3	0.55293	Threshold for gRNAs (at least 3 gRNAs) met
IRF1	0.368123	2009	4	0.41492	Threshold for gRNAs (at least 3 gRNAs) met
LGALS14	0.368626	1806	4	0.51813	Threshold for gRNAs (at least 3 gRNAs) met
MYF6	0.368626	2012	4	0.60776	Threshold for gRNAs (at least 3 gRNAs) met
C6orf62	0.368626	2014	3	1.006	Threshold for gRNAs (at least 3 gRNAs) met
PTPRH	0.368716	2015	3	0.5773	Threshold for gRNAs (at least 3 gRNAs) met
OAS2	0.3689	1826	4	0.71735	Threshold for gRNAs (at least 3 gRNAs) met
PTX4	0.3689	2020	3	0.51143	Threshold for gRNAs (at least 3 gRNAs) met
ATP1A2	0.3689	2021	3	0.47213	Threshold for gRNAs (at least 3 gRNAs) met
TNPO1	0.3689	2023	4	0.83188	Threshold for gRNAs (at least 3 gRNAs) met
MZF1	0.3689	2025	3	0.64894	Threshold for gRNAs (at least 3 gRNAs) met
TBC1D2B	0.3689	2026	4	0.36932	Threshold for gRNAs (at least 3 gRNAs) met
FCER1G	0.3689	2028	4	0.6659	Threshold for gRNAs (at least 3 gRNAs) met
KCNA7	0.3689	2029	3	0.53909	Threshold for gRNAs (at least 3 gRNAs) met
SLC43A3	0.3689	2030	4	0.39029	Threshold for gRNAs (at least 3 gRNAs) met
ENGASE	0.3689	2031	3	0.67704	Threshold for gRNAs (at least 3 gRNAs) met
PIK3C2B	0.3689	2033	4	0.41985	Threshold for gRNAs (at least 3 gRNAs) met
TTC3	0.3689	2034	3	0.67626	Threshold for gRNAs (at least 3 gRNAs) met
CNNM1	0.3689	2035	4	0.47365	Threshold for gRNAs (at least 3 gRNAs) met
SOX17	0.3689	2036	3	0.57843	Threshold for gRNAs (at least 3 gRNAs) met
GFI1B	0.3689	2037	3	0.50205	Threshold for gRNAs (at least 3 gRNAs) met
ADAMTS17	0.3689	2038	4	0.54252	Threshold for gRNAs (at least 3 gRNAs) met
ELMO2	0.3689	2040	3	0.65865	Threshold for gRNAs (at least 3 gRNAs) met
QTRT1	0.3689	2041	4	0.60694	Threshold for gRNAs (at least 3 gRNAs) met
NALCN	0.3689	2042	3	0.30367	Threshold for gRNAs (at least 3 gRNAs) met
TRPS1	0.3689	2043	3	0.36091	Threshold for gRNAs (at least 3 gRNAs) met
ITGB6	0.3689	2044	4	0.41677	Threshold for gRNAs (at least 3 gRNAs) met
AFAP1L1	0.3689	2045	4	0.29693	Threshold for gRNAs (at least 3 gRNAs) met
EXOC3L2	0.3689	2046	4	0.29738	Threshold for gRNAs (at least 3 gRNAs) met
ARHGAP5	0.3689	2047	3	0.90283	Threshold for gRNAs (at least 3 gRNAs) met
CHMP7	0.3689	2048	4	0.37342	Threshold for gRNAs (at least 3 gRNAs) met
ZNF208	0.3689	2262	3	0.66052	Threshold for gRNAs (at least 3 gRNAs) met
KLK8	0.369073	1490	7	0.24464	Threshold for gRNAs (at least 3 gRNAs) met
HIST1H1T	0.369093	2049	4	0.59435	Threshold for gRNAs (at least 3 gRNAs) met
APOL6	0.369526	2052	4	0.28811	Threshold for gRNAs (at least 3 gRNAs) met
PTPN5	0.369845	2055	3	0.18264	Threshold for gRNAs (at least 3 gRNAs) met
PI4K2A	0.369845	2057	4	0.32002	Threshold for gRNAs (at least 3 gRNAs) met
SLC47A1	0.369916	2058	4	0.46372	Threshold for gRNAs (at least 3 gRNAs) met
DCAF10	0.370551	2060	4	0.26395	Threshold for gRNAs (at least 3 gRNAs) met
KDM6B	0.370551	2061	3	0.17514	Threshold for gRNAs (at least 3 gRNAs) met
SPON2	0.370551	2062	4	0.45866	Threshold for gRNAs (at least 3 gRNAs) met
SLC30A5	0.370686	1650	5	0.36633	Threshold for gRNAs (at least 3 gRNAs) met
METTL1	0.370686	2064	4	0.48139	Threshold for gRNAs (at least 3 gRNAs) met
MOB3C	0.370686	2068	3	0.57114	Threshold for gRNAs (at least 3 gRNAs) met
TBX6	0.370686	2069	4	0.42866	Threshold for gRNAs (at least 3 gRNAs) met
ZNF710	0.370686	2070	4	0.28195	Threshold for gRNAs (at least 3 gRNAs) met
AES	0.370686	2072	4	0.56129	Threshold for gRNAs (at least 3 gRNAs) met
C11orf63	0.370686	2073	3	0.32102	Threshold for gRNAs (at least 3 gRNAs) met
PRLH	0.370686	2075	4	0.37688	Threshold for gRNAs (at least 3 gRNAs) met
KATNAL1	0.370686	2076	3	0.39812	Threshold for gRNAs (at least 3 gRNAs) met
MYH3	0.370686	2078	4	0.42872	Threshold for gRNAs (at least 3 gRNAs) met
USP29	0.370686	2079	3	0.90425	Threshold for gRNAs (at least 3 gRNAs) met
GPR132	0.370686	2080	4	0.42961	Threshold for gRNAs (at least 3 gRNAs) met
CYP2W1	0.371032	2081	4	0.50306	Threshold for gRNAs (at least 3 gRNAs) met
GNAT3	0.371032	2083	3	0.6734	Threshold for gRNAs (at least 3 gRNAs) met
N6AMT1	0.371032	2085	4	0.33701	Threshold for gRNAs (at least 3 gRNAs) met
GABPB2	0.371032	2088	4	0.34485	Threshold for gRNAs (at least 3 gRNAs) met
SRY	0.371032	2089	4	0.66297	Threshold for gRNAs (at least 3 gRNAs) met
ARL4D	0.371032	2090	3	0.20662	Threshold for gRNAs (at least 3 gRNAs) met
SLC35G2	0.371032	2313	3	0.49916	Threshold for gRNAs (at least 3 gRNAs) met
BACE1	0.3714	2093	4	0.4687	Threshold for gRNAs (at least 3 gRNAs) met
CCKBR	0.371463	2095	4	0.55378	Threshold for gRNAs (at least 3 gRNAs) met
TLL1	0.371463	2096	3	0.50975	Threshold for gRNAs (at least 3 gRNAs) met
KIAA1147	0.371463	2097	3	0.62887	Threshold for gRNAs (at least 3 gRNAs) met
ICA1	0.371463	2098	4	0.57033	Threshold for gRNAs (at least 3 gRNAs) met
EXOC3	0.371463	2099	3	0.68422	Threshold for gRNAs (at least 3 gRNAs) met
ANKRD13D	0.371463	2104	4	0.47792	Threshold for gRNAs (at least 3 gRNAs) met
DAPP1	0.371463	2106	3	0.59017	Threshold for gRNAs (at least 3 gRNAs) met
MOCOS	0.371463	2109	3	0.5795	Threshold for gRNAs (at least 3 gRNAs) met
SASH3	0.371463	2110	4	0.45808	Threshold for gRNAs (at least 3 gRNAs) met
LY6G6D	0.371463	2111	4	0.27234	Threshold for gRNAs (at least 3 gRNAs) met
TLR5	0.371463	2112	4	0.78013	Threshold for gRNAs (at least 3 gRNAs) met
ENTPD5	0.371463	2113	3	0.54552	Threshold for gRNAs (at least 3 gRNAs) met
SLC18A2	0.371463	2114	3	0.59111	Threshold for gRNAs (at least 3 gRNAs) met
TLE4	0.371713	2116	4	0.62349	Threshold for gRNAs (at least 3 gRNAs) met
KRT82	0.371713	2118	3	0.24812	Threshold for gRNAs (at least 3 gRNAs) met
HK3	0.371713	2119	4	0.34611	Threshold for gRNAs (at least 3 gRNAs) met
NOL7	0.371713	2120	4	0.39693	Threshold for gRNAs (at least 3 gRNAs) met
PRR25	0.372484	2125	3	0.59819	Threshold for gRNAs (at least 3 gRNAs) met
ACOX1	0.372926	2131	3	0.56877	Threshold for gRNAs (at least 3 gRNAs) met
A1CF	0.373087	2132	4	0.39974	Threshold for gRNAs (at least 3 gRNAs) met
DAGLA	0.373208	2134	3	0.74411	Threshold for gRNAs (at least 3 gRNAs) met
C13orf35	0.373228	2135	3	0.50608	Threshold for gRNAs (at least 3 gRNAs) met
MTFP1	0.373274	1897	5	0.34257	Threshold for gRNAs (at least 3 gRNAs) met
C1orf204	0.373274	2137	4	0.48314	Threshold for gRNAs (at least 3 gRNAs) met
C3orf70	0.373413	2138	3	0.4568	Threshold for gRNAs (at least 3 gRNAs) met
KRT71	0.373514	2141	4	0.50588	Threshold for gRNAs (at least 3 gRNAs) met
H1FX	0.373514	2142	4	0.43956	Threshold for gRNAs (at least 3 gRNAs) met
ZNF428	0.374473	2148	3	0.39845	Threshold for gRNAs (at least 3 gRNAs) met
TMEM47	0.374473	2149	3	0.25202	Threshold for gRNAs (at least 3 gRNAs) met
KHDC3L	0.374473	2150	3	0.41586	Threshold for gRNAs (at least 3 gRNAs) met
FAM124A	0.374473	2151	4	0.28624	Threshold for gRNAs (at least 3 gRNAs) met
TMEM184C	0.374473	2152	3	0.62848	Threshold for gRNAs (at least 3 gRNAs) met
ABTB2	0.374473	2153	3	0.51639	Threshold for gRNAs (at least 3 gRNAs) met
PI3	0.374473	2154	4	0.57787	Threshold for gRNAs (at least 3 gRNAs) met
ST3GAL5	0.374473	2155	4	0.54704	Threshold for gRNAs (at least 3 gRNAs) met
MYO1H	0.374881	2158	4	0.50394	Threshold for gRNAs (at least 3 gRNAs) met
OTOP1	0.374903	2159	3	0.38464	Threshold for gRNAs (at least 3 gRNAs) met
LDHD	0.374903	2160	4	0.37532	Threshold for gRNAs (at least 3 gRNAs) met
PGP	0.374903	2161	4	0.43035	Threshold for gRNAs (at least 3 gRNAs) met
INSM2	0.374903	2162	3	0.58254	Threshold for gRNAs (at least 3 gRNAs) met
OTUD6A	0.374903	2165	3	0.62372	Threshold for gRNAs (at least 3 gRNAs) met
STOML1	0.374903	2166	4	0.39217	Threshold for gRNAs (at least 3 gRNAs) met
DIXDC1	0.374903	2167	4	0.36057	Threshold for gRNAs (at least 3 gRNAs) met
GPR133	0.374903	2168	3	0.46442	Threshold for gRNAs (at least 3 gRNAs) met
LYNX1	0.37498	1594	7	0.34643	Threshold for gRNAs (at least 3 gRNAs) met
MTUS2	0.37498	1692	5	0.22493	Threshold for gRNAs (at least 3 gRNAs) met
TRAF3IP2	0.37498	1696	6	0.37754	Threshold for gRNAs (at least 3 gRNAs) met
MCEE	0.37498	2172	3	0.55183	Threshold for gRNAs (at least 3 gRNAs) met
MAG	0.37498	2173	3	0.46951	Threshold for gRNAs (at least 3 gRNAs) met
TENM3	0.37498	2174	4	0.34966	Threshold for gRNAs (at least 3 gRNAs) met
ZNF556	0.37498	2175	3	0.51237	Threshold for gRNAs (at least 3 gRNAs) met
RNF115	0.37498	2176	3	0.67648	Threshold for gRNAs (at least 3 gRNAs) met
TAS2R50	0.37498	2177	3	1.0702	Threshold for gRNAs (at least 3 gRNAs) met
NRP1	0.37498	2178	3	0.59568	Threshold for gRNAs (at least 3 gRNAs) met
CTBS	0.37498	2180	4	0.37688	Threshold for gRNAs (at least 3 gRNAs) met
SPOCK1	0.37498	2181	4	0.33021	Threshold for gRNAs (at least 3 gRNAs) met
SEPW1	0.37498	2182	3	0.44053	Threshold for gRNAs (at least 3 gRNAs) met
DNPEP	0.37498	2183	4	0.60367	Threshold for gRNAs (at least 3 gRNAs) met
GNB2L1	0.37498	2185	3	0.59997	Threshold for gRNAs (at least 3 gRNAs) met
ANKRD16	0.37498	2189	3	0.54721	Threshold for gRNAs (at least 3 gRNAs) met
TSPYL6	0.37498	2192	4	0.33487	Threshold for gRNAs (at least 3 gRNAs) met
KLF9	0.37498	2193	4	0.29924	Threshold for gRNAs (at least 3 gRNAs) met
KCNG1	0.37498	2194	4	0.426	Threshold for gRNAs (at least 3 gRNAs) met
FAM86A	0.37498	2195	4	0.53986	Threshold for gRNAs (at least 3 gRNAs) met
RAF1	0.37498	2196	4	0.53374	Threshold for gRNAs (at least 3 gRNAs) met
ITPR1	0.37498	2198	3	0.47715	Threshold for gRNAs (at least 3 gRNAs) met
BLZF1	0.37498	2199	3	0.30665	Threshold for gRNAs (at least 3 gRNAs) met
TAS1R2	0.37498	2200	4	0.38037	Threshold for gRNAs (at least 3 gRNAs) met
CFL1	0.37498	2201	3	0.99318	Threshold for gRNAs (at least 3 gRNAs) met
PTPRCAP	0.37498	2202	3	0.54436	Threshold for gRNAs (at least 3 gRNAs) met
ZMYND10	0.37498	2203	4	0.41866	Threshold for gRNAs (at least 3 gRNAs) met
FUT4	0.37498	2204	4	0.30641	Threshold for gRNAs (at least 3 gRNAs) met
ARHGEF19	0.37498	2205	3	0.65496	Threshold for gRNAs (at least 3 gRNAs) met
DCST1	0.37498	2206	3	0.34441	Threshold for gRNAs (at least 3 gRNAs) met
SLC25A48	0.37498	2207	4	0.45361	Threshold for gRNAs (at least 3 gRNAs) met
RAMP3	0.375425	2210	4	0.35942	Threshold for gRNAs (at least 3 gRNAs) met
TAF7	0.375438	2213	3	0.40653	Threshold for gRNAs (at least 3 gRNAs) met
CLTCL1	0.375438	2214	3	0.58339	Threshold for gRNAs (at least 3 gRNAs) met
TLE6	0.375438	2215	3	0.54151	Threshold for gRNAs (at least 3 gRNAs) met
SULT4A1	0.375438	2216	4	0.32363	Threshold for gRNAs (at least 3 gRNAs) met
RPS24	0.375438	2217	3	0.26081	Threshold for gRNAs (at least 3 gRNAs) met
CALHM3	0.375488	2219	3	0.47872	Threshold for gRNAs (at least 3 gRNAs) met
CCDC158	0.375488	2220	3	0.68208	Threshold for gRNAs (at least 3 gRNAs) met
GALNS	0.375488	2221	3	0.38275	Threshold for gRNAs (at least 3 gRNAs) met
CCL8	0.375488	2223	3	0.53262	Threshold for gRNAs (at least 3 gRNAs) met
RTP4	0.375488	2224	3	0.55426	Threshold for gRNAs (at least 3 gRNAs) met
PZP	0.375488	2225	3	0.64836	Threshold for gRNAs (at least 3 gRNAs) met
SETD7	0.375488	2226	3	0.77749	Threshold for gRNAs (at least 3 gRNAs) met
CCDC134	0.375488	2227	4	0.30738	Threshold for gRNAs (at least 3 gRNAs) met
TTLL2	0.375488	2228	3	0.64921	Threshold for gRNAs (at least 3 gRNAs) met
SHCBP1L	0.375488	2229	3	0.44206	Threshold for gRNAs (at least 3 gRNAs) met
CAPN14	0.375488	2230	3	0.58204	Threshold for gRNAs (at least 3 gRNAs) met
PDE5A	0.375488	2231	4	0.64408	Threshold for gRNAs (at least 3 gRNAs) met
FUCA2	0.375488	2233	4	0.33481	Threshold for gRNAs (at least 3 gRNAs) met
ZNF546	0.375488	2234	3	0.79113	Threshold for gRNAs (at least 3 gRNAs) met
RC3H2	0.375488	2235	3	0.21707	Threshold for gRNAs (at least 3 gRNAs) met
EVI5L	0.375488	2236	4	0.22665	Threshold for gRNAs (at least 3 gRNAs) met
RGCC	0.375488	2237	3	0.64588	Threshold for gRNAs (at least 3 gRNAs) met
TRIP6	0.375488	2238	4	0.37622	Threshold for gRNAs (at least 3 gRNAs) met
USP51	0.375488	2239	4	0.6274	Threshold for gRNAs (at least 3 gRNAs) met
PYDC1	0.375488	2240	4	0.32901	Threshold for gRNAs (at least 3 gRNAs) met
NFE2L3	0.375488	2241	4	0.53634	Threshold for gRNAs (at least 3 gRNAs) met
KCNA3	0.375488	2242	3	0.39279	Threshold for gRNAs (at least 3 gRNAs) met
CLNS1A	0.375488	2243	3	0.64464	Threshold for gRNAs (at least 3 gRNAs) met
CSRNP2	0.375488	2246	3	0.4828	Threshold for gRNAs (at least 3 gRNAs) met
MLKL	0.375488	2247	4	0.42388	Threshold for gRNAs (at least 3 gRNAs) met
HECW2	0.375488	2250	4	0.53958	Threshold for gRNAs (at least 3 gRNAs) met
SURF4	0.375488	2498	3	0.44313	Threshold for gRNAs (at least 3 gRNAs) met
FAM46C	0.376093	2252	3	0.63691	Threshold for gRNAs (at least 3 gRNAs) met
WFIKKN2	0.376093	2253	4	0.43241	Threshold for gRNAs (at least 3 gRNAs) met
MCM3AP	0.376208	2256	3	0.81519	Threshold for gRNAs (at least 3 gRNAs) met
TMEM8C	0.376208	2257	3	0.52727	Threshold for gRNAs (at least 3 gRNAs) met
DRP2	0.376844	2260	4	0.35344	Threshold for gRNAs (at least 3 gRNAs) met
DNAH9	0.376981	1767	4	0.0096147	Threshold for gRNAs (at least 3 gRNAs) met
SYK	0.376981	2263	3	0.47855	Threshold for gRNAs (at least 3 gRNAs) met
WDR35	0.376981	2266	3	0.55032	Threshold for gRNAs (at least 3 gRNAs) met
MUC22	0.376981	2268	3	0.49645	Threshold for gRNAs (at least 3 gRNAs) met
GRB10	0.376981	2270	3	0.41608	Threshold for gRNAs (at least 3 gRNAs) met
C15orf60	0.376981	2272	3	0.58536	Threshold for gRNAs (at least 3 gRNAs) met
C3orf22	0.376981	2273	3	0.47365	Threshold for gRNAs (at least 3 gRNAs) met
ADCY7	0.376981	2275	4	0.37271	Threshold for gRNAs (at least 3 gRNAs) met
DPCD	0.376981	2276	3	0.69563	Threshold for gRNAs (at least 3 gRNAs) met
ATXN7L1	0.377106	1750	6	0.32736	Threshold for gRNAs (at least 3 gRNAs) met
SIVA1	0.377106	2054	5	0.35729	Threshold for gRNAs (at least 3 gRNAs) met
PDLIM7	0.377106	2278	3	0.21997	Threshold for gRNAs (at least 3 gRNAs) met
PURB	0.377106	2279	3	0.45064	Threshold for gRNAs (at least 3 gRNAs) met
NKX3-2	0.377106	2281	4	0.37387	Threshold for gRNAs (at least 3 gRNAs) met
ZBED3	0.377106	2282	4	0.29377	Threshold for gRNAs (at least 3 gRNAs) met
LYPLA2	0.377106	2283	4	0.46071	Threshold for gRNAs (at least 3 gRNAs) met
PRMT3	0.377106	2284	3	0.54672	Threshold for gRNAs (at least 3 gRNAs) met
CMBL	0.377106	2286	4	0.36695	Threshold for gRNAs (at least 3 gRNAs) met
DOCK4	0.377106	2287	3	0.21627	Threshold for gRNAs (at least 3 gRNAs) met
BFSP2	0.377106	2288	4	0.31845	Threshold for gRNAs (at least 3 gRNAs) met
CASKIN2	0.377106	2290	4	0.35467	Threshold for gRNAs (at least 3 gRNAs) met
SMIM22	0.377106	2291	4	0.2376	Threshold for gRNAs (at least 3 gRNAs) met
FAM19A3	0.377106	2293	3	0.35412	Threshold for gRNAs (at least 3 gRNAs) met
ZNF350	0.377106	2294	4	0.43422	Threshold for gRNAs (at least 3 gRNAs) met
C16orf13	0.377106	2297	3	0.19116	Threshold for gRNAs (at least 3 gRNAs) met
CLPS	0.377106	2300	4	0.40802	Threshold for gRNAs (at least 3 gRNAs) met
ZC3H4	0.377106	2301	3	0.50408	Threshold for gRNAs (at least 3 gRNAs) met
LRIG1	0.377106	2303	4	0.49909	Threshold for gRNAs (at least 3 gRNAs) met
SLC27A1	0.377106	2304	4	0.41183	Threshold for gRNAs (at least 3 gRNAs) met
KIF18B	0.377106	2309	3	0.63551	Threshold for gRNAs (at least 3 gRNAs) met
ITPR3	0.377106	2310	4	0.55472	Threshold for gRNAs (at least 3 gRNAs) met
TMEM176A	0.377106	2312	3	0.54286	Threshold for gRNAs (at least 3 gRNAs) met
POU3F2	0.377106	2314	4	0.45319	Threshold for gRNAs (at least 3 gRNAs) met
PRAP1	0.377106	2315	3	0.22192	Threshold for gRNAs (at least 3 gRNAs) met
CD5L	0.377106	2316	3	0.5766	Threshold for gRNAs (at least 3 gRNAs) met
INTS10	0.377106	2318	3	0.39143	Threshold for gRNAs (at least 3 gRNAs) met
EIF4EBP2	0.377106	2319	3	0.96726	Threshold for gRNAs (at least 3 gRNAs) met
HIST1H1E	0.377106	2321	3	0.43389	Threshold for gRNAs (at least 3 gRNAs) met
C9orf89	0.377106	2323	4	0.32143	Threshold for gRNAs (at least 3 gRNAs) met
SSTR4	0.377106	2325	3	0.36765	Threshold for gRNAs (at least 3 gRNAs) met
FOLR1	0.377106	2326	4	0.50753	Threshold for gRNAs (at least 3 gRNAs) met
KCNRG	0.377106	2327	4	0.48224	Threshold for gRNAs (at least 3 gRNAs) met
SAMD15	0.377106	2328	3	0.41668	Threshold for gRNAs (at least 3 gRNAs) met
DYRK1B	0.377106	2329	3	0.55945	Threshold for gRNAs (at least 3 gRNAs) met
WDR65	0.377106	2331	4	0.61552	Threshold for gRNAs (at least 3 gRNAs) met
TMEM88B	0.377106	2333	4	0.27076	Threshold for gRNAs (at least 3 gRNAs) met
KLHL3	0.377106	2334	4	0.59111	Threshold for gRNAs (at least 3 gRNAs) met
GPR156	0.377106	2335	3	0.6236	Threshold for gRNAs (at least 3 gRNAs) met
RNH1	0.377106	2337	3	0.18648	Threshold for gRNAs (at least 3 gRNAs) met
PCDH12	0.377106	2338	3	0.54991	Threshold for gRNAs (at least 3 gRNAs) met
DGAT2	0.377106	2339	4	0.46055	Threshold for gRNAs (at least 3 gRNAs) met
C19orf54	0.377106	2340	3	0.581	Threshold for gRNAs (at least 3 gRNAs) met
TSPAN5	0.377106	2342	3	0.31482	Threshold for gRNAs (at least 3 gRNAs) met
CHSY3	0.377106	2343	4	0.31357	Threshold for gRNAs (at least 3 gRNAs) met
PTPLAD1	0.377106	2344	3	0.31748	Threshold for gRNAs (at least 3 gRNAs) met
ASIC1	0.377106	2345	3	0.22374	Threshold for gRNAs (at least 3 gRNAs) met
SLC8B1	0.377106	2347	3	0.51683	Threshold for gRNAs (at least 3 gRNAs) met
IZUMO3	0.377106	2348	4	0.42116	Threshold for gRNAs (at least 3 gRNAs) met
FAM71F2	0.377106	2349	3	0.57537	Threshold for gRNAs (at least 3 gRNAs) met
CTSZ	0.377106	2350	3	0.41289	Threshold for gRNAs (at least 3 gRNAs) met
TIGD5	0.377106	2352	3	0.43174	Threshold for gRNAs (at least 3 gRNAs) met
CHKB	0.377106	2353	4	0.36347	Threshold for gRNAs (at least 3 gRNAs) met
C8orf82	0.377106	2356	4	0.46701	Threshold for gRNAs (at least 3 gRNAs) met
ZNF182	0.377106	2358	4	0.37669	Threshold for gRNAs (at least 3 gRNAs) met
SSTR1	0.377106	2359	4	0.45513	Threshold for gRNAs (at least 3 gRNAs) met
KRT5	0.377106	2360	3	0.41079	Threshold for gRNAs (at least 3 gRNAs) met
APOC3	0.377106	2361	4	0.51983	Threshold for gRNAs (at least 3 gRNAs) met
CABLES1	0.377106	2362	4	0.59236	Threshold for gRNAs (at least 3 gRNAs) met
TRAF5	0.377106	2363	3	0.68422	Threshold for gRNAs (at least 3 gRNAs) met
CACNA2D3	0.377106	2365	4	0.44555	Threshold for gRNAs (at least 3 gRNAs) met
DNAJB5	0.377106	2366	3	0.3017	Threshold for gRNAs (at least 3 gRNAs) met
KCNK2	0.377106	2369	3	0.60902	Threshold for gRNAs (at least 3 gRNAs) met
IGFL2	0.377106	2370	4	0.45545	Threshold for gRNAs (at least 3 gRNAs) met
FLT4	0.377106	2371	4	0.5817	Threshold for gRNAs (at least 3 gRNAs) met
CYP4Z1	0.377106	2372	3	1.1046	Threshold for gRNAs (at least 3 gRNAs) met
PET117	0.377106	2645	3	0.58821	Threshold for gRNAs (at least 3 gRNAs) met
HTR1B	0.377341	2375	4	0.3997	Threshold for gRNAs (at least 3 gRNAs) met
TM6SF2	0.377341	2377	4	0.35608	Threshold for gRNAs (at least 3 gRNAs) met
PEX16	0.377341	2379	3	0.54069	Threshold for gRNAs (at least 3 gRNAs) met
SLC35E1	0.377341	2380	3	0.52819	Threshold for gRNAs (at least 3 gRNAs) met
PEAK1	0.377341	2381	4	0.54192	Threshold for gRNAs (at least 3 gRNAs) met
FAM171A1	0.377341	2382	3	0.30675	Threshold for gRNAs (at least 3 gRNAs) met
CPA1	0.377341	2383	3	0.52023	Threshold for gRNAs (at least 3 gRNAs) met
ATP11A	0.377404	2385	4	0.58776	Threshold for gRNAs (at least 3 gRNAs) met
PLSCR3	0.377404	2386	3	0.34352	Threshold for gRNAs (at least 3 gRNAs) met
RBM15B	0.377404	2388	4	0.3404	Threshold for gRNAs (at least 3 gRNAs) met
EXOC6	0.377404	2389	3	0.53256	Threshold for gRNAs (at least 3 gRNAs) met
RIPPLY1	0.377587	2136	4	0.45129	Threshold for gRNAs (at least 3 gRNAs) met
ESR2	0.377587	2391	3	0.54416	Threshold for gRNAs (at least 3 gRNAs) met
NAT14	0.377587	2393	3	0.18838	Threshold for gRNAs (at least 3 gRNAs) met
C4orf51	0.377587	2394	3	0.59367	Threshold for gRNAs (at least 3 gRNAs) met
JUND	0.377587	2396	4	0.41378	Threshold for gRNAs (at least 3 gRNAs) met
PLK2	0.377587	2397	3	0.22853	Threshold for gRNAs (at least 3 gRNAs) met
HTR3A	0.377587	2398	3	0.55104	Threshold for gRNAs (at least 3 gRNAs) met
PEX11G	0.377587	2399	3	0.63274	Threshold for gRNAs (at least 3 gRNAs) met
BHLHA9	0.377587	2401	3	0.46457	Threshold for gRNAs (at least 3 gRNAs) met
HDAC4	0.377587	2403	3	0.39334	Threshold for gRNAs (at least 3 gRNAs) met
CCDC38	0.377587	2404	3	0.92872	Threshold for gRNAs (at least 3 gRNAs) met
SYT11	0.377587	2405	4	0.41802	Threshold for gRNAs (at least 3 gRNAs) met
RALY	0.377587	2406	3	0.3234	Threshold for gRNAs (at least 3 gRNAs) met
OVGP1	0.377587	2407	3	0.57711	Threshold for gRNAs (at least 3 gRNAs) met
FDX1L	0.377587	2408	3	0.31403	Threshold for gRNAs (at least 3 gRNAs) met
DLGAP2	0.377611	2409	4	0.2925	Threshold for gRNAs (at least 3 gRNAs) met
MMADHC	0.377611	2410	3	0.2946	Threshold for gRNAs (at least 3 gRNAs) met
ZNF395	0.377611	2411	3	0.51211	Threshold for gRNAs (at least 3 gRNAs) met
UBXN2A	0.377611	2412	3	0.58617	Threshold for gRNAs (at least 3 gRNAs) met
MPST	0.377611	2414	4	0.42368	Threshold for gRNAs (at least 3 gRNAs) met
PTGIR	0.377611	2416	4	0.4627	Threshold for gRNAs (at least 3 gRNAs) met
CITED1	0.377611	2417	3	0.25824	Threshold for gRNAs (at least 3 gRNAs) met
COL6A1	0.377636	2418	3	0.37845	Threshold for gRNAs (at least 3 gRNAs) met
FAM211A	0.377792	2420	4	0.45499	Threshold for gRNAs (at least 3 gRNAs) met
ALPK1	0.377792	2421	3	0.53361	Threshold for gRNAs (at least 3 gRNAs) met
SLC27A4	0.37793	2422	3	0.37168	Threshold for gRNAs (at least 3 gRNAs) met
FAM178B	0.378005	1878	5	0.44649	Threshold for gRNAs (at least 3 gRNAs) met
GBA	0.378005	1954	5	0.59725	Threshold for gRNAs (at least 3 gRNAs) met
ZSCAN2	0.378005	2003	5	0.41692	Threshold for gRNAs (at least 3 gRNAs) met
DNAAF3	0.378005	2426	4	0.28501	Threshold for gRNAs (at least 3 gRNAs) met
CACNA1F	0.378005	2427	4	0.44882	Threshold for gRNAs (at least 3 gRNAs) met
LRRC38	0.378005	2428	4	0.38797	Threshold for gRNAs (at least 3 gRNAs) met
STIP1	0.378005	2429	4	0.36253	Threshold for gRNAs (at least 3 gRNAs) met
SSTR2	0.378005	2434	4	0.49484	Threshold for gRNAs (at least 3 gRNAs) met
GADD45G	0.378005	2436	3	0.63388	Threshold for gRNAs (at least 3 gRNAs) met
ZSCAN21	0.378005	2438	3	0.5265	Threshold for gRNAs (at least 3 gRNAs) met
RGS9	0.378005	2439	4	0.30498	Threshold for gRNAs (at least 3 gRNAs) met
RALB	0.378005	2441	4	0.46217	Threshold for gRNAs (at least 3 gRNAs) met
C2orf68	0.378005	2443	4	0.57646	Threshold for gRNAs (at least 3 gRNAs) met
HELZ2	0.378005	2445	4	0.32327	Threshold for gRNAs (at least 3 gRNAs) met
SLC25A36	0.378005	2446	3	0.3793	Threshold for gRNAs (at least 3 gRNAs) met
RANBP1	0.378005	2447	3	0.63875	Threshold for gRNAs (at least 3 gRNAs) met
CLEC2B	0.378005	2448	4	0.74219	Threshold for gRNAs (at least 3 gRNAs) met
ANKHD1-EIF4EBP3	0.378005	2449	3	0.37416	Threshold for gRNAs (at least 3 gRNAs) met
SH3BGRL3	0.378005	2450	3	0.48016	Threshold for gRNAs (at least 3 gRNAs) met
CST3	0.378005	2451	3	0.5128	Threshold for gRNAs (at least 3 gRNAs) met
PEX26	0.378005	2453	4	0.57821	Threshold for gRNAs (at least 3 gRNAs) met
ATP6V0A2	0.378005	2454	3	0.72307	Threshold for gRNAs (at least 3 gRNAs) met
UTF1	0.378005	2455	3	0.32475	Threshold for gRNAs (at least 3 gRNAs) met
C6orf226	0.378005	2456	3	0.67692	Threshold for gRNAs (at least 3 gRNAs) met
ZFP36	0.378005	2457	3	0.39318	Threshold for gRNAs (at least 3 gRNAs) met
ZC3H3	0.378005	2458	4	0.55077	Threshold for gRNAs (at least 3 gRNAs) met
APOBEC3D	0.378005	2461	3	0.5663	Threshold for gRNAs (at least 3 gRNAs) met
PARK2	0.378005	2463	3	0.48457	Threshold for gRNAs (at least 3 gRNAs) met
MAP6	0.378005	2464	3	0.5419	Threshold for gRNAs (at least 3 gRNAs) met
FAM89B	0.378005	2465	4	0.19965	Threshold for gRNAs (at least 3 gRNAs) met
ZSCAN30	0.378005	2466	4	0.31927	Threshold for gRNAs (at least 3 gRNAs) met
TLK2	0.378005	2467	3	0.63355	Threshold for gRNAs (at least 3 gRNAs) met
FBXO47	0.378005	2468	4	0.34463	Threshold for gRNAs (at least 3 gRNAs) met
LIN7B	0.378005	2469	4	0.42776	Threshold for gRNAs (at least 3 gRNAs) met
C22orf31	0.378005	2470	4	0.39844	Threshold for gRNAs (at least 3 gRNAs) met
RASL11A	0.37841	2472	4	0.29426	Threshold for gRNAs (at least 3 gRNAs) met
MYO18B	0.378626	2475	3	0.56715	Threshold for gRNAs (at least 3 gRNAs) met
KEL	0.378626	2476	3	0.20916	Threshold for gRNAs (at least 3 gRNAs) met
AKR1D1	0.378626	2477	3	0.54918	Threshold for gRNAs (at least 3 gRNAs) met
BCL2L10	0.378908	2478	3	0.38473	Threshold for gRNAs (at least 3 gRNAs) met
LRRC43	0.378908	2479	3	0.5651	Threshold for gRNAs (at least 3 gRNAs) met
HLA-B	0.378908	2480	4	0.3831	Threshold for gRNAs (at least 3 gRNAs) met
SCML2	0.379292	2483	4	0.38693	Threshold for gRNAs (at least 3 gRNAs) met
IRF4	0.379292	2485	4	0.54155	Threshold for gRNAs (at least 3 gRNAs) met
EZH1	0.379292	2486	3	0.67922	Threshold for gRNAs (at least 3 gRNAs) met
STRA6	0.379297	2488	3	0.50127	Threshold for gRNAs (at least 3 gRNAs) met
CYP27B1	0.379297	2490	3	0.48403	Threshold for gRNAs (at least 3 gRNAs) met
ZNF514	0.379297	2491	3	0.64757	Threshold for gRNAs (at least 3 gRNAs) met
SPHKAP	0.379297	2493	3	0.30705	Threshold for gRNAs (at least 3 gRNAs) met
PGPEP1	0.379297	2495	3	0.57536	Threshold for gRNAs (at least 3 gRNAs) met
MAPK8IP1	0.379515	2496	3	0.23697	Threshold for gRNAs (at least 3 gRNAs) met
LAMB4	0.379715	2499	4	0.43947	Threshold for gRNAs (at least 3 gRNAs) met
TGFBR2	0.379715	2500	4	0.47765	Threshold for gRNAs (at least 3 gRNAs) met
HSD17B11	0.379715	2501	3	0.44766	Threshold for gRNAs (at least 3 gRNAs) met
ZNF326	0.379917	2082	4	0.15068	Threshold for gRNAs (at least 3 gRNAs) met
C2	0.379917	2505	4	0.25639	Threshold for gRNAs (at least 3 gRNAs) met
FITM1	0.379917	2507	3	0.46926	Threshold for gRNAs (at least 3 gRNAs) met
NOSIP	0.379917	2508	3	0.40708	Threshold for gRNAs (at least 3 gRNAs) met
CEBPG	0.379917	2509	3	0.20546	Threshold for gRNAs (at least 3 gRNAs) met
MMP9	0.379917	2510	3	0.5266	Threshold for gRNAs (at least 3 gRNAs) met
WFDC5	0.379917	2511	3	0.62346	Threshold for gRNAs (at least 3 gRNAs) met
OCSTAMP	0.379917	2512	4	0.47101	Threshold for gRNAs (at least 3 gRNAs) met
VSIG10	0.379917	2515	4	0.34467	Threshold for gRNAs (at least 3 gRNAs) met
LRRC66	0.379917	2518	3	0.54068	Threshold for gRNAs (at least 3 gRNAs) met
SUCO	0.379917	2519	4	0.35521	Threshold for gRNAs (at least 3 gRNAs) met
EDNRB	0.379917	2520	3	0.2392	Threshold for gRNAs (at least 3 gRNAs) met
DCDC2B	0.379917	2522	4	0.49047	Threshold for gRNAs (at least 3 gRNAs) met
PIGT	0.379917	2523	4	0.38629	Threshold for gRNAs (at least 3 gRNAs) met
GTF2F1	0.379917	2525	3	0.56057	Threshold for gRNAs (at least 3 gRNAs) met
HOXA10	0.379917	2526	3	0.23515	Threshold for gRNAs (at least 3 gRNAs) met
EBP	0.379917	2527	4	0.2511	Threshold for gRNAs (at least 3 gRNAs) met
GNG3	0.379917	2528	4	0.30187	Threshold for gRNAs (at least 3 gRNAs) met
CTNNA3	0.379917	2529	4	0.57314	Threshold for gRNAs (at least 3 gRNAs) met
HDAC7	0.379917	2532	4	0.42875	Threshold for gRNAs (at least 3 gRNAs) met
NAA50	0.379917	2533	3	0.89312	Threshold for gRNAs (at least 3 gRNAs) met
RSAD1	0.379917	2536	3	0.6076	Threshold for gRNAs (at least 3 gRNAs) met
JMJD7	0.379917	2538	3	0.62006	Threshold for gRNAs (at least 3 gRNAs) met
ZNF223	0.379917	2539	4	0.36014	Threshold for gRNAs (at least 3 gRNAs) met
SDHB	0.379917	2541	4	0.58612	Threshold for gRNAs (at least 3 gRNAs) met
SI	0.379917	2542	4	0.55073	Threshold for gRNAs (at least 3 gRNAs) met
SHPRH	0.379917	2543	4	0.52055	Threshold for gRNAs (at least 3 gRNAs) met
SNX30	0.379917	2545	3	0.52151	Threshold for gRNAs (at least 3 gRNAs) met
HES2	0.379917	2546	4	0.55831	Threshold for gRNAs (at least 3 gRNAs) met
FLYWCH2	0.379917	2548	4	0.38142	Threshold for gRNAs (at least 3 gRNAs) met
ETV2	0.379917	2549	3	0.67751	Threshold for gRNAs (at least 3 gRNAs) met
AKT1	0.379917	2550	3	0.74875	Threshold for gRNAs (at least 3 gRNAs) met
CLCN2	0.379917	2551	4	0.20956	Threshold for gRNAs (at least 3 gRNAs) met
FUT11	0.379917	2552	3	0.32109	Threshold for gRNAs (at least 3 gRNAs) met
KBTBD6	0.379917	2553	3	0.16738	Threshold for gRNAs (at least 3 gRNAs) met
MNDA	0.379917	2554	4	0.46664	Threshold for gRNAs (at least 3 gRNAs) met
SSUH2	0.379917	2555	4	0.74106	Threshold for gRNAs (at least 3 gRNAs) met
MPP2	0.379917	2557	3	0.57258	Threshold for gRNAs (at least 3 gRNAs) met
KCNN3	0.379917	2558	3	0.43938	Threshold for gRNAs (at least 3 gRNAs) met
CXCL6	0.379917	2560	3	0.39131	Threshold for gRNAs (at least 3 gRNAs) met
INHBA	0.379917	2561	3	0.2927	Threshold for gRNAs (at least 3 gRNAs) met
PTCHD2	0.379917	2562	3	0.38864	Threshold for gRNAs (at least 3 gRNAs) met
MAPK4	0.379917	2563	4	0.38432	Threshold for gRNAs (at least 3 gRNAs) met
FAM166A	0.379917	2564	4	0.53988	Threshold for gRNAs (at least 3 gRNAs) met
ANGPTL4	0.379917	2565	3	0.5925	Threshold for gRNAs (at least 3 gRNAs) met
ELFN1	0.379917	2566	3	0.47899	Threshold for gRNAs (at least 3 gRNAs) met
AKT1S1	0.379917	2567	4	0.28772	Threshold for gRNAs (at least 3 gRNAs) met
RNF220	0.379917	2569	4	0.28206	Threshold for gRNAs (at least 3 gRNAs) met
HAT1	0.379917	2570	3	0.38099	Threshold for gRNAs (at least 3 gRNAs) met
TDRP	0.379917	2571	3	0.39068	Threshold for gRNAs (at least 3 gRNAs) met
EVI2B	0.379917	2572	3	0.31597	Threshold for gRNAs (at least 3 gRNAs) met
LAMA3	0.379917	2575	3	0.51916	Threshold for gRNAs (at least 3 gRNAs) met
CDH3	0.379917	2576	3	0.80795	Threshold for gRNAs (at least 3 gRNAs) met
TNNT3	0.379917	2839	3	0.29841	Threshold for gRNAs (at least 3 gRNAs) met
PSG6	0.379917	2845	3	0.48721	Threshold for gRNAs (at least 3 gRNAs) met
MMP24	0.379917	2850	3	0.56897	Threshold for gRNAs (at least 3 gRNAs) met
OSBPL1A	0.379917	2901	3	0.4303	Threshold for gRNAs (at least 3 gRNAs) met
APTX	0.379917	2912	3	0.46774	Threshold for gRNAs (at least 3 gRNAs) met
TRAPPC6A	0.380045	2295	5	0.42796	Threshold for gRNAs (at least 3 gRNAs) met
SLC5A11	0.380045	2578	3	0.21067	Threshold for gRNAs (at least 3 gRNAs) met
GSE1	0.380045	2579	4	0.36125	Threshold for gRNAs (at least 3 gRNAs) met
SLCO2B1	0.380045	2580	3	0.50424	Threshold for gRNAs (at least 3 gRNAs) met
C10orf76	0.380045	2581	3	0.26918	Threshold for gRNAs (at least 3 gRNAs) met
UBR5	0.380201	2583	3	0.29391	Threshold for gRNAs (at least 3 gRNAs) met
ACMSD	0.380207	2584	3	0.5189	Threshold for gRNAs (at least 3 gRNAs) met
FAM84A	0.380207	2585	3	0.18858	Threshold for gRNAs (at least 3 gRNAs) met
BAD	0.380427	2587	3	0.34056	Threshold for gRNAs (at least 3 gRNAs) met
SLC39A2	0.380717	2588	4	0.39607	Threshold for gRNAs (at least 3 gRNAs) met
FBXO46	0.380717	2589	3	0.5398	Threshold for gRNAs (at least 3 gRNAs) met
TMEM184A	0.380717	2590	3	0.33012	Threshold for gRNAs (at least 3 gRNAs) met
DENND2A	0.380717	2591	4	0.43643	Threshold for gRNAs (at least 3 gRNAs) met
PRDM12	0.380717	2594	3	0.59821	Threshold for gRNAs (at least 3 gRNAs) met
PATL2	0.380717	2598	3	0.41546	Threshold for gRNAs (at least 3 gRNAs) met
NRIP1	0.380717	2599	3	0.5436	Threshold for gRNAs (at least 3 gRNAs) met
SATB2	0.380717	2600	3	0.49004	Threshold for gRNAs (at least 3 gRNAs) met
ACHE	0.380717	2601	3	0.54772	Threshold for gRNAs (at least 3 gRNAs) met
DENND2C	0.380717	2602	4	0.37958	Threshold for gRNAs (at least 3 gRNAs) met
RNF215	0.380717	2605	4	0.34691	Threshold for gRNAs (at least 3 gRNAs) met
SAPCD1	0.380717	2606	4	0.44888	Threshold for gRNAs (at least 3 gRNAs) met
PPAPDC1B	0.380717	2608	3	0.52827	Threshold for gRNAs (at least 3 gRNAs) met
CORO2B	0.380717	2609	3	0.41868	Threshold for gRNAs (at least 3 gRNAs) met
PPARG	0.380717	2610	3	0.43834	Threshold for gRNAs (at least 3 gRNAs) met
PHLDB1	0.380717	2611	3	0.63866	Threshold for gRNAs (at least 3 gRNAs) met
APOE	0.380717	2612	3	0.40298	Threshold for gRNAs (at least 3 gRNAs) met
PNMAL1	0.380717	2614	4	0.35361	Threshold for gRNAs (at least 3 gRNAs) met
GDE1	0.380717	2615	3	0.60155	Threshold for gRNAs (at least 3 gRNAs) met
IKZF1	0.380717	2616	3	0.51936	Threshold for gRNAs (at least 3 gRNAs) met
GFRA3	0.380717	2617	3	0.61221	Threshold for gRNAs (at least 3 gRNAs) met
SNCG	0.380717	2618	4	0.45677	Threshold for gRNAs (at least 3 gRNAs) met
STAT6	0.380717	2619	4	0.41346	Threshold for gRNAs (at least 3 gRNAs) met
GLUD2	0.380717	2620	3	0.5439	Threshold for gRNAs (at least 3 gRNAs) met
ALOX12B	0.380717	2622	3	0.52885	Threshold for gRNAs (at least 3 gRNAs) met
NISCH	0.380717	2624	4	0.23203	Threshold for gRNAs (at least 3 gRNAs) met
TMEM185A	0.380717	2625	3	0.72802	Threshold for gRNAs (at least 3 gRNAs) met
TMEM178B	0.380717	2627	3	0.40518	Threshold for gRNAs (at least 3 gRNAs) met
SPRR1B	0.380717	2628	4	0.39884	Threshold for gRNAs (at least 3 gRNAs) met
FGFR1OP	0.380717	2629	4	0.47707	Threshold for gRNAs (at least 3 gRNAs) met
IL13	0.380717	2630	4	0.25831	Threshold for gRNAs (at least 3 gRNAs) met
STS	0.380717	2631	3	0.29808	Threshold for gRNAs (at least 3 gRNAs) met
SYCE3	0.380917	2634	4	0.35657	Threshold for gRNAs (at least 3 gRNAs) met
CYBB	0.38127	2636	3	0.52724	Threshold for gRNAs (at least 3 gRNAs) met
UBE2V2	0.38131	2638	3	0.50548	Threshold for gRNAs (at least 3 gRNAs) met
SPIDR	0.38131	2639	3	0.36755	Threshold for gRNAs (at least 3 gRNAs) met
MYO5A	0.381377	2640	3	0.4935	Threshold for gRNAs (at least 3 gRNAs) met
LMO2	0.381408	2642	3	0.19422	Threshold for gRNAs (at least 3 gRNAs) met
EGFLAM	0.381861	1934	8	0.30253	Threshold for gRNAs (at least 3 gRNAs) met
RPE	0.381861	2147	5	0.31167	Threshold for gRNAs (at least 3 gRNAs) met
FAM151A	0.381861	2644	4	0.62147	Threshold for gRNAs (at least 3 gRNAs) met
GIPR	0.381861	2648	4	0.29728	Threshold for gRNAs (at least 3 gRNAs) met
CHIC1	0.381861	2649	3	0.32548	Threshold for gRNAs (at least 3 gRNAs) met
XKR8	0.381861	2650	4	0.2498	Threshold for gRNAs (at least 3 gRNAs) met
TOX3	0.381861	2652	4	0.48398	Threshold for gRNAs (at least 3 gRNAs) met
CPXM1	0.381861	2653	3	0.45939	Threshold for gRNAs (at least 3 gRNAs) met
SLC35F1	0.381861	2654	4	0.25644	Threshold for gRNAs (at least 3 gRNAs) met
TNFRSF18	0.381861	2655	3	0.43741	Threshold for gRNAs (at least 3 gRNAs) met
TMCO5A	0.382022	2656	3	0.52866	Threshold for gRNAs (at least 3 gRNAs) met
CCDC90B	0.382322	2188	3	-0.24391	Threshold for gRNAs (at least 3 gRNAs) met
[truncated: 16,004 more rows]

## Sheet: GFP-positive
id	pos|fdr	pos|rank	pos|goodsgrna	pos|lfc	Notes
NFKBIA	0.00037	1	5	2.7012	Threshold for gRNAs (at least 3 gRNAs) met
TRAF3	0.00037	2	5	1.9094	Threshold for gRNAs (at least 3 gRNAs) met
ARPC4	0.00037	3	8	1.3497	Threshold for gRNAs (at least 3 gRNAs) met
CYLD	0.00037	4	5	1.8413	Threshold for gRNAs (at least 3 gRNAs) met
CSK	0.00444	5	5	1.8381	Threshold for gRNAs (at least 3 gRNAs) met
PFN1	0.017019	9	5	1.5699	Threshold for gRNAs (at least 3 gRNAs) met
TRAF2	0.022622	10	5	1.3471	Threshold for gRNAs (at least 3 gRNAs) met
MAX	0.023844	8	4	0.11809	Threshold for gRNAs (at least 3 gRNAs) met
ANXA11	0.023844	11	5	1.0779	Threshold for gRNAs (at least 3 gRNAs) met
GJC2	0.025603	12	5	1.0541	Threshold for gRNAs (at least 3 gRNAs) met
PGM1	0.030272	13	4	0.68817	Threshold for gRNAs (at least 3 gRNAs) met
RFC2	0.030956	14	5	1.672	Threshold for gRNAs (at least 3 gRNAs) met
CBL	0.041552	15	5	1.2197	Threshold for gRNAs (at least 3 gRNAs) met
PCDHGA1	0.048733	16	3	1.8385	Threshold for gRNAs (at least 3 gRNAs) met
DERL2	0.06706	17	4	0.49274	Threshold for gRNAs (at least 3 gRNAs) met
FTSJ1	0.06706	18	5	0.9242	Threshold for gRNAs (at least 3 gRNAs) met
TNFAIP3	0.094939	19	5	1.7609	Threshold for gRNAs (at least 3 gRNAs) met
NFKB2	0.094939	20	4	1.1529	Threshold for gRNAs (at least 3 gRNAs) met
USP15	0.094939	21	4	1.8165	Threshold for gRNAs (at least 3 gRNAs) met
LGALSL	0.094939	22	5	0.78361	Threshold for gRNAs (at least 3 gRNAs) met
OMG	0.139794	25	5	1.0142	Threshold for gRNAs (at least 3 gRNAs) met
SPC25	0.139794	26	3	1.8247	Threshold for gRNAs (at least 3 gRNAs) met
GNL1	0.139794	27	3	0.48568	Threshold for gRNAs (at least 3 gRNAs) met
DGKZ	0.139794	28	5	1.285	Threshold for gRNAs (at least 3 gRNAs) met
RIPPLY1	0.143954	24	7	0.80773	Threshold for gRNAs (at least 3 gRNAs) met
DNAJC18	0.143954	30	5	0.95296	Threshold for gRNAs (at least 3 gRNAs) met
LAMA3	0.144761	31	5	1.4227	Threshold for gRNAs (at least 3 gRNAs) met
SPATA2	0.145194	32	4	1.1973	Threshold for gRNAs (at least 3 gRNAs) met
GAL	0.153456	35	4	0.60101	Threshold for gRNAs (at least 3 gRNAs) met
ATP6V1G3	0.154054	34	3	0.38387	Threshold for gRNAs (at least 3 gRNAs) met
TAS2R8	0.154054	36	4	1.5964	Threshold for gRNAs (at least 3 gRNAs) met
PTPN11	0.154054	37	3	1.0621	Threshold for gRNAs (at least 3 gRNAs) met
UTP15	0.164095	45	4	2.14	Threshold for gRNAs (at least 3 gRNAs) met
DCLK3	0.171029	39	3	0.59717	Threshold for gRNAs (at least 3 gRNAs) met
INMT	0.171029	40	3	0.49948	Threshold for gRNAs (at least 3 gRNAs) met
ACSBG1	0.171029	41	5	0.95483	Threshold for gRNAs (at least 3 gRNAs) met
C21orf91	0.171029	42	5	1.682	Threshold for gRNAs (at least 3 gRNAs) met
ESYT2	0.171029	43	5	0.95249	Threshold for gRNAs (at least 3 gRNAs) met
LRAT	0.171029	44	5	1.0477	Threshold for gRNAs (at least 3 gRNAs) met
NETO2	0.171785	46	5	0.81916	Threshold for gRNAs (at least 3 gRNAs) met
CAPZA2	0.185716	47	3	0.68366	Threshold for gRNAs (at least 3 gRNAs) met
CDKN2AIPNL	0.195781	49	4	0.45107	Threshold for gRNAs (at least 3 gRNAs) met
LOC100653515	0.195781	51	5	0.74209	Threshold for gRNAs (at least 3 gRNAs) met
FAM46C	0.195781	52	3	1.6083	Threshold for gRNAs (at least 3 gRNAs) met
SLC25A15	0.195781	53	5	0.88776	Threshold for gRNAs (at least 3 gRNAs) met
ZSCAN32	0.209567	56	4	1.2416	Threshold for gRNAs (at least 3 gRNAs) met
IKZF3	0.209567	57	3	1.1398	Threshold for gRNAs (at least 3 gRNAs) met
RPS8	0.209567	58	4	0.67283	Threshold for gRNAs (at least 3 gRNAs) met
C1orf21	0.211089	59	4	1.7764	Threshold for gRNAs (at least 3 gRNAs) met
SHCBP1L	0.218944	62	5	0.71305	Threshold for gRNAs (at least 3 gRNAs) met
N4BP1	0.219687	63	5	1.0967	Threshold for gRNAs (at least 3 gRNAs) met
DPY30	0.219687	72	3	1.7847	Threshold for gRNAs (at least 3 gRNAs) met
FUT8	0.224757	66	4	1.0075	Threshold for gRNAs (at least 3 gRNAs) met
TCP11L1	0.225841	67	3	0.76936	Threshold for gRNAs (at least 3 gRNAs) met
EFHB	0.225841	68	5	1.3179	Threshold for gRNAs (at least 3 gRNAs) met
RPS3	0.227675	83	3	2.1508	Threshold for gRNAs (at least 3 gRNAs) met
STOM	0.234028	61	7	0.87476	Threshold for gRNAs (at least 3 gRNAs) met
PDCD1	0.234028	69	4	1.0231	Threshold for gRNAs (at least 3 gRNAs) met
AKAP9	0.234028	71	3	1.5871	Threshold for gRNAs (at least 3 gRNAs) met
C2orf47	0.234028	73	5	0.59555	Threshold for gRNAs (at least 3 gRNAs) met
KRT38	0.234028	75	5	1.311	Threshold for gRNAs (at least 3 gRNAs) met
MAGI3	0.234028	76	4	1.3794	Threshold for gRNAs (at least 3 gRNAs) met
MSI2	0.234028	77	4	1.0772	Threshold for gRNAs (at least 3 gRNAs) met
POU2F3	0.234028	78	3	0.89247	Threshold for gRNAs (at least 3 gRNAs) met
MYO1C	0.234028	79	4	1.2026	Threshold for gRNAs (at least 3 gRNAs) met
NELL2	0.234028	80	5	0.90543	Threshold for gRNAs (at least 3 gRNAs) met
RAD21	0.234028	81	3	1.0576	Threshold for gRNAs (at least 3 gRNAs) met
ASS1	0.234028	82	5	0.91276	Threshold for gRNAs (at least 3 gRNAs) met
SUV39H1	0.240873	85	4	1.1741	Threshold for gRNAs (at least 3 gRNAs) met
DDX3X	0.240873	86	3	1.0961	Threshold for gRNAs (at least 3 gRNAs) met
SH3KBP1	0.241691	87	4	1.01	Threshold for gRNAs (at least 3 gRNAs) met
EIF4G2	0.243267	88	5	1.098	Threshold for gRNAs (at least 3 gRNAs) met
KCNQ5	0.247772	89	3	0.54557	Threshold for gRNAs (at least 3 gRNAs) met
PIH1D2	0.247772	90	4	1.1456	Threshold for gRNAs (at least 3 gRNAs) met
CTTNBP2NL	0.248763	91	5	1.3451	Threshold for gRNAs (at least 3 gRNAs) met
ACTR3	0.248763	92	3	1.1287	Threshold for gRNAs (at least 3 gRNAs) met
ASB2	0.248763	93	5	0.63434	Threshold for gRNAs (at least 3 gRNAs) met
CABP4	0.248763	94	4	0.33065	Threshold for gRNAs (at least 3 gRNAs) met
TST	0.248763	95	5	0.66232	Threshold for gRNAs (at least 3 gRNAs) met
F8	0.254468	70	9	0.67127	Threshold for gRNAs (at least 3 gRNAs) met
PAPPA	0.254468	96	3	0.98725	Threshold for gRNAs (at least 3 gRNAs) met
HS2ST1	0.254468	97	5	0.88048	Threshold for gRNAs (at least 3 gRNAs) met
BRPF3	0.254468	98	3	0.48503	Threshold for gRNAs (at least 3 gRNAs) met
PML	0.254468	99	3	0.37125	Threshold for gRNAs (at least 3 gRNAs) met
RAB10	0.254468	101	4	1.4607	Threshold for gRNAs (at least 3 gRNAs) met
PRICKLE3	0.254468	102	3	0.98201	Threshold for gRNAs (at least 3 gRNAs) met
L1TD1	0.254468	103	5	0.98361	Threshold for gRNAs (at least 3 gRNAs) met
MEF2D	0.254468	104	4	1.0001	Threshold for gRNAs (at least 3 gRNAs) met
SNAI1	0.255193	105	4	0.90902	Threshold for gRNAs (at least 3 gRNAs) met
NUP210	0.255193	106	4	0.88747	Threshold for gRNAs (at least 3 gRNAs) met
RREB1	0.257496	107	5	0.80045	Threshold for gRNAs (at least 3 gRNAs) met
CAB39	0.257496	108	4	1.3499	Threshold for gRNAs (at least 3 gRNAs) met
GBP3	0.257496	109	4	0.98866	Threshold for gRNAs (at least 3 gRNAs) met
RPAP2	0.271205	113	5	0.9115	Threshold for gRNAs (at least 3 gRNAs) met
FAM47C	0.271205	114	4	0.99895	Threshold for gRNAs (at least 3 gRNAs) met
FAM204A	0.272234	115	3	0.94931	Threshold for gRNAs (at least 3 gRNAs) met
GNB2L1	0.279143	116	3	1.6544	Threshold for gRNAs (at least 3 gRNAs) met
CCDC124	0.279143	119	3	0.95506	Threshold for gRNAs (at least 3 gRNAs) met
SWT1	0.279143	146	3	0.6877	Threshold for gRNAs (at least 3 gRNAs) met
SF3B1	0.280466	121	4	1.0526	Threshold for gRNAs (at least 3 gRNAs) met
EDC4	0.280766	122	5	0.97415	Threshold for gRNAs (at least 3 gRNAs) met
CCL14	0.280906	112	5	0.81946	Threshold for gRNAs (at least 3 gRNAs) met
CHSY3	0.280906	124	5	0.51826	Threshold for gRNAs (at least 3 gRNAs) met
RBBP4	0.280906	125	4	1.5624	Threshold for gRNAs (at least 3 gRNAs) met
BDH2	0.280906	127	4	0.80849	Threshold for gRNAs (at least 3 gRNAs) met
ZRANB3	0.280906	129	5	0.8237	Threshold for gRNAs (at least 3 gRNAs) met
TMEM140	0.280906	131	3	0.60127	Threshold for gRNAs (at least 3 gRNAs) met
CYB5D1	0.280906	132	5	0.70758	Threshold for gRNAs (at least 3 gRNAs) met
BACH2	0.280906	133	5	0.76293	Threshold for gRNAs (at least 3 gRNAs) met
CUL3	0.281733	134	4	1.1704	Threshold for gRNAs (at least 3 gRNAs) met
TNPO3	0.281733	135	3	0.26247	Threshold for gRNAs (at least 3 gRNAs) met
TRIM3	0.281733	136	4	1.1023	Threshold for gRNAs (at least 3 gRNAs) met
SYNPO2	0.282859	137	5	0.72702	Threshold for gRNAs (at least 3 gRNAs) met
SAMM50	0.282859	140	3	1.6911	Threshold for gRNAs (at least 3 gRNAs) met
CAPN7	0.282859	141	3	1.2096	Threshold for gRNAs (at least 3 gRNAs) met
FAM194A	0.282859	142	5	0.59368	Threshold for gRNAs (at least 3 gRNAs) met
NLN	0.282859	143	4	0.76706	Threshold for gRNAs (at least 3 gRNAs) met
SMYD5	0.282859	144	4	0.98219	Threshold for gRNAs (at least 3 gRNAs) met
MEAF6	0.283492	167	3	1.2546	Threshold for gRNAs (at least 3 gRNAs) met
IFT20	0.28771	126	3	0.37315	Threshold for gRNAs (at least 3 gRNAs) met
PARP2	0.28771	147	3	1.0787	Threshold for gRNAs (at least 3 gRNAs) met
PTGFR	0.289187	149	5	0.59817	Threshold for gRNAs (at least 3 gRNAs) met
MAB21L1	0.289187	150	4	0.90618	Threshold for gRNAs (at least 3 gRNAs) met
ZBTB14	0.289187	151	3	1.4974	Threshold for gRNAs (at least 3 gRNAs) met
STK31	0.289187	153	4	0.56543	Threshold for gRNAs (at least 3 gRNAs) met
ZNF684	0.289187	154	4	1.0967	Threshold for gRNAs (at least 3 gRNAs) met
TRPT1	0.289187	155	5	0.8158	Threshold for gRNAs (at least 3 gRNAs) met
KRT5	0.289187	156	4	0.82826	Threshold for gRNAs (at least 3 gRNAs) met
ZNF502	0.289187	157	4	1.353	Threshold for gRNAs (at least 3 gRNAs) met
ZRANB2	0.291338	159	3	0.94563	Threshold for gRNAs (at least 3 gRNAs) met
GKAP1	0.291338	160	3	1.6352	Threshold for gRNAs (at least 3 gRNAs) met
UCK2	0.291338	161	5	0.9262	Threshold for gRNAs (at least 3 gRNAs) met
POMK	0.291338	162	4	1.0855	Threshold for gRNAs (at least 3 gRNAs) met
CBFB	0.291338	163	4	1.5816	Threshold for gRNAs (at least 3 gRNAs) met
PPIH	0.291338	164	3	1.3703	Threshold for gRNAs (at least 3 gRNAs) met
PRODH	0.291338	165	3	0.93061	Threshold for gRNAs (at least 3 gRNAs) met
EML1	0.291338	166	3	1.0615	Threshold for gRNAs (at least 3 gRNAs) met
ZNF813	0.291338	168	5	0.96059	Threshold for gRNAs (at least 3 gRNAs) met
LZTS2	0.291338	170	5	0.62987	Threshold for gRNAs (at least 3 gRNAs) met
PRRC2A	0.291338	171	4	1.0129	Threshold for gRNAs (at least 3 gRNAs) met
UBXN10	0.291338	172	3	0.61081	Threshold for gRNAs (at least 3 gRNAs) met
MTMR14	0.291338	173	5	0.84696	Threshold for gRNAs (at least 3 gRNAs) met
MACROD1	0.291338	174	5	0.4723	Threshold for gRNAs (at least 3 gRNAs) met
KDM1A	0.291338	182	4	1.0016	Threshold for gRNAs (at least 3 gRNAs) met
SKAP2	0.291338	196	4	1.8583	Threshold for gRNAs (at least 3 gRNAs) met
C4A	0.291338	223	3	0.80474	Threshold for gRNAs (at least 3 gRNAs) met
NPFFR1	0.293785	175	5	0.58597	Threshold for gRNAs (at least 3 gRNAs) met
CCDC33	0.297848	176	5	0.79099	Threshold for gRNAs (at least 3 gRNAs) met
CERS4	0.297848	177	5	0.98868	Threshold for gRNAs (at least 3 gRNAs) met
GABRB3	0.299138	179	4	1.3367	Threshold for gRNAs (at least 3 gRNAs) met
GABRG1	0.302782	180	4	1.8847	Threshold for gRNAs (at least 3 gRNAs) met
ZAK	0.303522	181	3	0.26325	Threshold for gRNAs (at least 3 gRNAs) met
ADAM19	0.303522	183	5	1.0038	Threshold for gRNAs (at least 3 gRNAs) met
FAM78A	0.303522	184	5	0.61492	Threshold for gRNAs (at least 3 gRNAs) met
AGTPBP1	0.303522	185	3	0.647	Threshold for gRNAs (at least 3 gRNAs) met
DDX26B	0.303522	186	3	1.0963	Threshold for gRNAs (at least 3 gRNAs) met
TBCD	0.303522	187	3	0.31307	Threshold for gRNAs (at least 3 gRNAs) met
EIF1AD	0.306988	188	4	0.6142	Threshold for gRNAs (at least 3 gRNAs) met
CDC25B	0.306988	190	4	0.84871	Threshold for gRNAs (at least 3 gRNAs) met
DNAJC17	0.306988	224	3	1.4282	Threshold for gRNAs (at least 3 gRNAs) met
DPT	0.309891	192	5	0.95574	Threshold for gRNAs (at least 3 gRNAs) met
IRF2BPL	0.309891	193	5	0.76869	Threshold for gRNAs (at least 3 gRNAs) met
ASIC1	0.309891	194	4	1.4681	Threshold for gRNAs (at least 3 gRNAs) met
TRIM67	0.310528	195	4	1.0411	Threshold for gRNAs (at least 3 gRNAs) met
SALL1	0.311744	198	4	1.1156	Threshold for gRNAs (at least 3 gRNAs) met
IDI2	0.311744	199	5	0.79981	Threshold for gRNAs (at least 3 gRNAs) met
PKP2	0.311826	201	5	0.50946	Threshold for gRNAs (at least 3 gRNAs) met
ZNF213	0.311826	202	4	0.86061	Threshold for gRNAs (at least 3 gRNAs) met
H2AFJ	0.311826	203	3	0.5562	Threshold for gRNAs (at least 3 gRNAs) met
FGFBP2	0.311826	204	5	0.59977	Threshold for gRNAs (at least 3 gRNAs) met
SLC35C1	0.311992	206	3	1.231	Threshold for gRNAs (at least 3 gRNAs) met
AIFM3	0.311992	208	4	0.93852	Threshold for gRNAs (at least 3 gRNAs) met
ELF4	0.311992	209	3	1.0595	Threshold for gRNAs (at least 3 gRNAs) met
CLEC11A	0.311992	210	5	0.74661	Threshold for gRNAs (at least 3 gRNAs) met
HOXA2	0.311992	211	3	1.2503	Threshold for gRNAs (at least 3 gRNAs) met
MAP4K1	0.311992	212	5	1.0354	Threshold for gRNAs (at least 3 gRNAs) met
ARHGAP26	0.311992	213	5	0.69886	Threshold for gRNAs (at least 3 gRNAs) met
RAD9A	0.311992	214	5	0.74206	Threshold for gRNAs (at least 3 gRNAs) met
FABP7	0.311992	215	3	0.23326	Threshold for gRNAs (at least 3 gRNAs) met
ANGPT1	0.311992	216	5	0.98562	Threshold for gRNAs (at least 3 gRNAs) met
KRTAP5-2	0.311992	242	4	0.75357	Threshold for gRNAs (at least 3 gRNAs) met
GRTP1	0.321942	220	5	1.0909	Threshold for gRNAs (at least 3 gRNAs) met
ARHGEF15	0.321942	221	3	0.22407	Threshold for gRNAs (at least 3 gRNAs) met
GCSAM	0.322287	222	4	0.94931	Threshold for gRNAs (at least 3 gRNAs) met
TMEM233	0.322287	225	4	1.0846	Threshold for gRNAs (at least 3 gRNAs) met
C2CD4A	0.322287	226	5	0.51266	Threshold for gRNAs (at least 3 gRNAs) met
TENM3	0.323348	227	4	0.8766	Threshold for gRNAs (at least 3 gRNAs) met
KCNK3	0.323348	228	4	0.84995	Threshold for gRNAs (at least 3 gRNAs) met
PHRF1	0.323348	229	5	0.38708	Threshold for gRNAs (at least 3 gRNAs) met
CCDC62	0.323348	230	4	1.1299	Threshold for gRNAs (at least 3 gRNAs) met
EXOC3L1	0.323348	232	5	0.84949	Threshold for gRNAs (at least 3 gRNAs) met
PTPRR	0.323348	234	5	0.9822	Threshold for gRNAs (at least 3 gRNAs) met
PRUNE2	0.323348	235	5	0.52987	Threshold for gRNAs (at least 3 gRNAs) met
LOC81691	0.323348	236	4	0.39751	Threshold for gRNAs (at least 3 gRNAs) met
NAPEPLD	0.323348	237	5	0.6595	Threshold for gRNAs (at least 3 gRNAs) met
HSPB7	0.323348	238	3	1.1088	Threshold for gRNAs (at least 3 gRNAs) met
ZNF709	0.323348	239	4	1.2229	Threshold for gRNAs (at least 3 gRNAs) met
C15orf54	0.323348	240	4	0.69482	Threshold for gRNAs (at least 3 gRNAs) met
DHRS1	0.323348	241	3	0.8764	Threshold for gRNAs (at least 3 gRNAs) met
C20orf24	0.323348	243	4	1.0109	Threshold for gRNAs (at least 3 gRNAs) met
ATP6AP1	0.323348	244	3	1.1741	Threshold for gRNAs (at least 3 gRNAs) met
FAM179B	0.323348	246	4	0.68637	Threshold for gRNAs (at least 3 gRNAs) met
RCOR3	0.323348	247	5	0.56882	Threshold for gRNAs (at least 3 gRNAs) met
GOPC	0.323348	248	5	0.82167	Threshold for gRNAs (at least 3 gRNAs) met
STOML1	0.325957	249	5	0.85556	Threshold for gRNAs (at least 3 gRNAs) met
PAWR	0.326875	250	5	0.85822	Threshold for gRNAs (at least 3 gRNAs) met
P2RX3	0.326948	252	3	1.2685	Threshold for gRNAs (at least 3 gRNAs) met
SP6	0.326948	253	3	0.57398	Threshold for gRNAs (at least 3 gRNAs) met
ANKS6	0.326948	254	5	0.56489	Threshold for gRNAs (at least 3 gRNAs) met
PHF14	0.326948	255	4	0.93549	Threshold for gRNAs (at least 3 gRNAs) met
PDF	0.326948	256	5	0.84986	Threshold for gRNAs (at least 3 gRNAs) met
SCD	0.326948	257	5	0.73536	Threshold for gRNAs (at least 3 gRNAs) met
F9	0.326948	258	4	0.91872	Threshold for gRNAs (at least 3 gRNAs) met
TBC1D7	0.326948	259	4	0.87113	Threshold for gRNAs (at least 3 gRNAs) met
VASH1	0.326948	262	3	1.0314	Threshold for gRNAs (at least 3 gRNAs) met
KRTAP16-1	0.326948	263	5	0.74784	Threshold for gRNAs (at least 3 gRNAs) met
PDK3	0.326948	264	4	0.80239	Threshold for gRNAs (at least 3 gRNAs) met
FAM19A5	0.326948	265	4	0.92524	Threshold for gRNAs (at least 3 gRNAs) met
RAD50	0.326948	266	3	1.2828	Threshold for gRNAs (at least 3 gRNAs) met
METTL18	0.328892	268	3	1.3914	Threshold for gRNAs (at least 3 gRNAs) met
GAPDHS	0.330419	269	5	0.6543	Threshold for gRNAs (at least 3 gRNAs) met
MAP7D3	0.330419	270	4	1.1494	Threshold for gRNAs (at least 3 gRNAs) met
ANKRD37	0.330419	271	4	0.81176	Threshold for gRNAs (at least 3 gRNAs) met
SLC35B1	0.330419	272	4	0.85252	Threshold for gRNAs (at least 3 gRNAs) met
PDPN	0.33079	219	5	0.41738	Threshold for gRNAs (at least 3 gRNAs) met
EIF4E3	0.33079	233	3	-0.057007	Threshold for gRNAs (at least 3 gRNAs) met
ING3	0.33079	245	4	0.98703	Threshold for gRNAs (at least 3 gRNAs) met
IL17RB	0.33079	273	4	0.71075	Threshold for gRNAs (at least 3 gRNAs) met
NFKBIL1	0.33079	275	5	0.81983	Threshold for gRNAs (at least 3 gRNAs) met
LRRC52	0.33079	276	4	1.0305	Threshold for gRNAs (at least 3 gRNAs) met
MMRN1	0.33079	277	5	0.57137	Threshold for gRNAs (at least 3 gRNAs) met
CENPU	0.33079	279	3	0.46072	Threshold for gRNAs (at least 3 gRNAs) met
PTPN5	0.33079	280	4	0.92901	Threshold for gRNAs (at least 3 gRNAs) met
PSIP1	0.33079	281	3	0.96104	Threshold for gRNAs (at least 3 gRNAs) met
B3GNT5	0.33079	283	5	0.78379	Threshold for gRNAs (at least 3 gRNAs) met
PPP1R16A	0.33079	285	5	0.511	Threshold for gRNAs (at least 3 gRNAs) met
BCL11B	0.33079	286	3	1.0535	Threshold for gRNAs (at least 3 gRNAs) met
NFAT5	0.33079	287	4	0.78772	Threshold for gRNAs (at least 3 gRNAs) met
GRK4	0.33079	288	3	1.3883	Threshold for gRNAs (at least 3 gRNAs) met
TDRP	0.33079	289	3	0.27351	Threshold for gRNAs (at least 3 gRNAs) met
IKZF1	0.33079	290	5	0.47087	Threshold for gRNAs (at least 3 gRNAs) met
WSCD1	0.33079	293	5	0.4356	Threshold for gRNAs (at least 3 gRNAs) met
KRT32	0.33079	294	4	0.70522	Threshold for gRNAs (at least 3 gRNAs) met
DDX10	0.33079	296	4	0.39398	Threshold for gRNAs (at least 3 gRNAs) met
MEGF8	0.33079	297	3	0.97883	Threshold for gRNAs (at least 3 gRNAs) met
KIF4B	0.33079	298	5	0.64097	Threshold for gRNAs (at least 3 gRNAs) met
PHF2	0.33079	299	5	0.54617	Threshold for gRNAs (at least 3 gRNAs) met
ANGPT2	0.33079	300	3	1.088	Threshold for gRNAs (at least 3 gRNAs) met
ADAMTS4	0.33079	302	5	0.64763	Threshold for gRNAs (at least 3 gRNAs) met
QRICH1	0.33079	303	5	0.58912	Threshold for gRNAs (at least 3 gRNAs) met
GRHL3	0.33079	304	4	1.2779	Threshold for gRNAs (at least 3 gRNAs) met
MPP5	0.33079	305	3	0.96391	Threshold for gRNAs (at least 3 gRNAs) met
GNG4	0.33079	434	3	0.89004	Threshold for gRNAs (at least 3 gRNAs) met
CBLB	0.331939	308	4	0.66126	Threshold for gRNAs (at least 3 gRNAs) met
PCDHGA3	0.331939	310	5	1.0208	Threshold for gRNAs (at least 3 gRNAs) met
SLC41A3	0.331939	311	5	0.68644	Threshold for gRNAs (at least 3 gRNAs) met
PIGH	0.331939	313	3	0.16941	Threshold for gRNAs (at least 3 gRNAs) met
CTNNA2	0.331939	314	3	0.3385	Threshold for gRNAs (at least 3 gRNAs) met
SHE	0.332006	315	4	0.90894	Threshold for gRNAs (at least 3 gRNAs) met
CBLL1	0.333166	316	5	0.90579	Threshold for gRNAs (at least 3 gRNAs) met
C1orf43	0.333477	317	5	0.84586	Threshold for gRNAs (at least 3 gRNAs) met
POLR2H	0.333791	260	3	-0.91236	Threshold for gRNAs (at least 3 gRNAs) met
ARID4B	0.333791	320	5	0.63727	Threshold for gRNAs (at least 3 gRNAs) met
PYCR2	0.333791	321	3	0.51753	Threshold for gRNAs (at least 3 gRNAs) met
CTCFL	0.335415	295	9	0.59171	Threshold for gRNAs (at least 3 gRNAs) met
VKORC1L1	0.335415	306	4	0.25282	Threshold for gRNAs (at least 3 gRNAs) met
CDKN2A	0.335415	309	7	0.68094	Threshold for gRNAs (at least 3 gRNAs) met
ATG12	0.335415	323	5	1.0513	Threshold for gRNAs (at least 3 gRNAs) met
CDA	0.335415	324	5	0.80404	Threshold for gRNAs (at least 3 gRNAs) met
TMEM252	0.335415	326	5	0.6647	Threshold for gRNAs (at least 3 gRNAs) met
ADAR	0.335415	328	5	0.89935	Threshold for gRNAs (at least 3 gRNAs) met
KRT80	0.335415	329	4	1.2009	Threshold for gRNAs (at least 3 gRNAs) met
GPSM2	0.335415	330	3	1.0345	Threshold for gRNAs (at least 3 gRNAs) met
ATP6V1C2	0.335415	331	4	0.54126	Threshold for gRNAs (at least 3 gRNAs) met
PFN3	0.335415	332	4	0.82006	Threshold for gRNAs (at least 3 gRNAs) met
COL9A1	0.335415	333	4	0.89796	Threshold for gRNAs (at least 3 gRNAs) met
ICAM1	0.335415	334	4	1.1126	Threshold for gRNAs (at least 3 gRNAs) met
MIA3	0.335415	335	4	0.97108	Threshold for gRNAs (at least 3 gRNAs) met
MUC15	0.335415	336	5	0.58266	Threshold for gRNAs (at least 3 gRNAs) met
ZMYND15	0.335415	338	4	0.88855	Threshold for gRNAs (at least 3 gRNAs) met
PIGO	0.335415	340	5	0.3569	Threshold for gRNAs (at least 3 gRNAs) met
FADS1	0.335415	341	4	0.47468	Threshold for gRNAs (at least 3 gRNAs) met
SOWAHB	0.335415	343	5	0.84219	Threshold for gRNAs (at least 3 gRNAs) met
SIPA1L1	0.335415	344	5	0.49914	Threshold for gRNAs (at least 3 gRNAs) met
ETF1	0.335415	347	4	1.2664	Threshold for gRNAs (at least 3 gRNAs) met
CLDN12	0.335415	349	4	0.67285	Threshold for gRNAs (at least 3 gRNAs) met
ACY3	0.335415	351	3	1.2304	Threshold for gRNAs (at least 3 gRNAs) met
NOTCH2NL	0.335415	352	4	0.84955	Threshold for gRNAs (at least 3 gRNAs) met
C2CD4B	0.335415	353	5	0.547	Threshold for gRNAs (at least 3 gRNAs) met
FPR1	0.335415	355	4	1.4808	Threshold for gRNAs (at least 3 gRNAs) met
AGXT	0.335415	356	4	0.41487	Threshold for gRNAs (at least 3 gRNAs) met
DHPS	0.335415	357	5	0.52446	Threshold for gRNAs (at least 3 gRNAs) met
NUP214	0.335415	359	4	1.25	Threshold for gRNAs (at least 3 gRNAs) met
ZNF558	0.335415	360	4	0.88563	Threshold for gRNAs (at least 3 gRNAs) met
TNFAIP2	0.335415	361	5	0.71446	Threshold for gRNAs (at least 3 gRNAs) met
SUSD3	0.335415	362	5	0.80655	Threshold for gRNAs (at least 3 gRNAs) met
PARVG	0.335415	363	5	0.52927	Threshold for gRNAs (at least 3 gRNAs) met
ZNF804A	0.335415	364	3	0.81833	Threshold for gRNAs (at least 3 gRNAs) met
CARS	0.335415	365	3	0.63984	Threshold for gRNAs (at least 3 gRNAs) met
C19orf73	0.335415	366	5	0.66557	Threshold for gRNAs (at least 3 gRNAs) met
TCF24	0.335415	367	5	0.58878	Threshold for gRNAs (at least 3 gRNAs) met
ZDHHC22	0.335415	368	5	0.34541	Threshold for gRNAs (at least 3 gRNAs) met
SLC16A8	0.335415	369	3	0.52252	Threshold for gRNAs (at least 3 gRNAs) met
THRSP	0.335415	370	5	1.0289	Threshold for gRNAs (at least 3 gRNAs) met
CNRIP1	0.335415	372	5	0.66373	Threshold for gRNAs (at least 3 gRNAs) met
SAMD8	0.335415	373	4	0.87762	Threshold for gRNAs (at least 3 gRNAs) met
DENND6B	0.335415	374	3	0.9495	Threshold for gRNAs (at least 3 gRNAs) met
DUOX2	0.335415	376	3	0.27699	Threshold for gRNAs (at least 3 gRNAs) met
ZMYND8	0.335415	377	5	0.84669	Threshold for gRNAs (at least 3 gRNAs) met
LRP12	0.335415	378	3	0.94504	Threshold for gRNAs (at least 3 gRNAs) met
DLG1	0.335415	380	4	1.173	Threshold for gRNAs (at least 3 gRNAs) met
NKG7	0.335415	381	4	0.81625	Threshold for gRNAs (at least 3 gRNAs) met
RCOR2	0.335415	382	5	0.69349	Threshold for gRNAs (at least 3 gRNAs) met
TSPEAR	0.335415	383	4	0.65331	Threshold for gRNAs (at least 3 gRNAs) met
EIF1AX	0.335415	384	3	0.88844	Threshold for gRNAs (at least 3 gRNAs) met
ACOT4	0.335415	385	4	0.79034	Threshold for gRNAs (at least 3 gRNAs) met
SKA1	0.335415	386	3	0.60494	Threshold for gRNAs (at least 3 gRNAs) met
ARHGEF10L	0.335415	387	4	0.83497	Threshold for gRNAs (at least 3 gRNAs) met
NCAN	0.335415	388	5	0.72542	Threshold for gRNAs (at least 3 gRNAs) met
RRNAD1	0.335415	389	4	0.95738	Threshold for gRNAs (at least 3 gRNAs) met
SNCG	0.335415	391	5	0.66871	Threshold for gRNAs (at least 3 gRNAs) met
NHLRC2	0.335415	392	4	0.77191	Threshold for gRNAs (at least 3 gRNAs) met
PHLDB1	0.335415	394	3	0.78352	Threshold for gRNAs (at least 3 gRNAs) met
BET1L	0.335415	395	4	0.45811	Threshold for gRNAs (at least 3 gRNAs) met
PRRC2B	0.335415	396	5	0.89856	Threshold for gRNAs (at least 3 gRNAs) met
PLEKHH3	0.335415	397	4	0.74427	Threshold for gRNAs (at least 3 gRNAs) met
GBF1	0.335415	399	3	1.7686	Threshold for gRNAs (at least 3 gRNAs) met
PRADC1	0.335415	400	5	0.7306	Threshold for gRNAs (at least 3 gRNAs) met
MAK16	0.335415	401	3	0.6346	Threshold for gRNAs (at least 3 gRNAs) met
MMP17	0.335415	402	5	0.35378	Threshold for gRNAs (at least 3 gRNAs) met
TMEM183A	0.335415	403	4	1.082	Threshold for gRNAs (at least 3 gRNAs) met
GALC	0.335415	404	4	0.68402	Threshold for gRNAs (at least 3 gRNAs) met
CSNK1G1	0.335415	405	5	0.52884	Threshold for gRNAs (at least 3 gRNAs) met
MLKL	0.335415	406	4	1.032	Threshold for gRNAs (at least 3 gRNAs) met
CASQ2	0.335415	407	5	0.49825	Threshold for gRNAs (at least 3 gRNAs) met
SETD9	0.335415	408	4	0.9587	Threshold for gRNAs (at least 3 gRNAs) met
HFM1	0.335415	409	3	0.25026	Threshold for gRNAs (at least 3 gRNAs) met
ITGA6	0.335415	410	3	0.38184	Threshold for gRNAs (at least 3 gRNAs) met
GAL3ST1	0.335415	411	4	0.81818	Threshold for gRNAs (at least 3 gRNAs) met
CDC42SE2	0.335415	412	4	0.99301	Threshold for gRNAs (at least 3 gRNAs) met
TLR7	0.335415	413	3	1.0584	Threshold for gRNAs (at least 3 gRNAs) met
TMEM184B	0.335415	414	4	0.86033	Threshold for gRNAs (at least 3 gRNAs) met
C4orf6	0.335415	415	3	1.1208	Threshold for gRNAs (at least 3 gRNAs) met
ZNF668	0.335415	416	4	0.8681	Threshold for gRNAs (at least 3 gRNAs) met
CLDN2	0.335415	417	4	0.9961	Threshold for gRNAs (at least 3 gRNAs) met
CFP	0.335415	419	5	0.59797	Threshold for gRNAs (at least 3 gRNAs) met
ZBTB47	0.335415	420	4	0.88162	Threshold for gRNAs (at least 3 gRNAs) met
ENAH	0.335415	421	3	1.3144	Threshold for gRNAs (at least 3 gRNAs) met
ANP32B	0.335415	422	3	1.0541	Threshold for gRNAs (at least 3 gRNAs) met
TALDO1	0.335415	423	4	0.9293	Threshold for gRNAs (at least 3 gRNAs) met
DUSP11	0.335415	424	3	0.80445	Threshold for gRNAs (at least 3 gRNAs) met
IGFBP6	0.335415	426	5	0.63829	Threshold for gRNAs (at least 3 gRNAs) met
LMO2	0.335415	427	5	0.81125	Threshold for gRNAs (at least 3 gRNAs) met
LRRC14B	0.335415	429	5	0.53823	Threshold for gRNAs (at least 3 gRNAs) met
CNTN3	0.335415	430	5	0.97837	Threshold for gRNAs (at least 3 gRNAs) met
NKAIN1	0.335415	431	5	0.6786	Threshold for gRNAs (at least 3 gRNAs) met
JMJD7	0.335415	432	5	0.43304	Threshold for gRNAs (at least 3 gRNAs) met
NKX3-1	0.335415	433	5	0.90634	Threshold for gRNAs (at least 3 gRNAs) met
UBASH3B	0.335415	435	4	0.87922	Threshold for gRNAs (at least 3 gRNAs) met
SIKE1	0.335415	437	5	0.69879	Threshold for gRNAs (at least 3 gRNAs) met
SLC41A2	0.335415	438	3	0.48196	Threshold for gRNAs (at least 3 gRNAs) met
FBP1	0.335415	439	3	1.125	Threshold for gRNAs (at least 3 gRNAs) met
TBC1D2	0.335415	440	5	0.50169	Threshold for gRNAs (at least 3 gRNAs) met
IQSEC1	0.335415	441	5	0.51509	Threshold for gRNAs (at least 3 gRNAs) met
DCAF5	0.335415	442	3	0.94362	Threshold for gRNAs (at least 3 gRNAs) met
SPATA22	0.335415	443	4	0.53711	Threshold for gRNAs (at least 3 gRNAs) met
PARP4	0.335415	444	4	0.82233	Threshold for gRNAs (at least 3 gRNAs) met
TULP2	0.335415	445	3	0.2708	Threshold for gRNAs (at least 3 gRNAs) met
L3MBTL3	0.335415	447	4	0.97667	Threshold for gRNAs (at least 3 gRNAs) met
PRODH2	0.335415	448	5	0.59365	Threshold for gRNAs (at least 3 gRNAs) met
TLR6	0.335415	449	3	0.88406	Threshold for gRNAs (at least 3 gRNAs) met
GLS2	0.335415	450	3	0.20267	Threshold for gRNAs (at least 3 gRNAs) met
CHRM1	0.335415	451	4	0.69349	Threshold for gRNAs (at least 3 gRNAs) met
DAB2IP	0.335415	452	3	0.75524	Threshold for gRNAs (at least 3 gRNAs) met
CABLES2	0.335415	454	5	0.7809	Threshold for gRNAs (at least 3 gRNAs) met
ATP6V1H	0.335415	479	4	1.076	Threshold for gRNAs (at least 3 gRNAs) met
CCDC23	0.335415	501	3	1.0019	Threshold for gRNAs (at least 3 gRNAs) met
HIST1H2AH	0.335415	507	4	0.96454	Threshold for gRNAs (at least 3 gRNAs) met
FCGR1A	0.335415	634	3	0.80998	Threshold for gRNAs (at least 3 gRNAs) met
EIF4B	0.335415	657	3	0.82534	Threshold for gRNAs (at least 3 gRNAs) met
TMEM254	0.335629	425	5	0.71722	Threshold for gRNAs (at least 3 gRNAs) met
NRTN	0.335629	457	5	0.38711	Threshold for gRNAs (at least 3 gRNAs) met
ZUFSP	0.335629	458	4	0.86867	Threshold for gRNAs (at least 3 gRNAs) met
HMBOX1	0.335629	459	3	1.1023	Threshold for gRNAs (at least 3 gRNAs) met
TIMM8A	0.335629	460	5	0.79135	Threshold for gRNAs (at least 3 gRNAs) met
TIE1	0.335629	461	5	0.54297	Threshold for gRNAs (at least 3 gRNAs) met
NFKBIB	0.335629	463	3	0.9141	Threshold for gRNAs (at least 3 gRNAs) met
CCDC88C	0.335629	464	4	0.69557	Threshold for gRNAs (at least 3 gRNAs) met
HGSNAT	0.335629	466	3	0.73637	Threshold for gRNAs (at least 3 gRNAs) met
FBXW8	0.33659	468	5	0.64501	Threshold for gRNAs (at least 3 gRNAs) met
MAST4	0.336711	358	6	0.55303	Threshold for gRNAs (at least 3 gRNAs) met
XBP1	0.336711	469	4	0.72857	Threshold for gRNAs (at least 3 gRNAs) met
HIF1A	0.336711	470	3	1.0707	Threshold for gRNAs (at least 3 gRNAs) met
HSD17B11	0.336711	473	4	0.99129	Threshold for gRNAs (at least 3 gRNAs) met
TENM1	0.336711	474	3	0.52605	Threshold for gRNAs (at least 3 gRNAs) met
KLHL4	0.336711	476	5	0.74266	Threshold for gRNAs (at least 3 gRNAs) met
ZMYM1	0.336711	477	4	1.4459	Threshold for gRNAs (at least 3 gRNAs) met
ITCH	0.336711	480	5	0.79461	Threshold for gRNAs (at least 3 gRNAs) met
FCHSD1	0.336711	481	4	1.1655	Threshold for gRNAs (at least 3 gRNAs) met
KCNK10	0.336711	482	3	0.21305	Threshold for gRNAs (at least 3 gRNAs) met
EIF3H	0.336711	484	5	0.68944	Threshold for gRNAs (at least 3 gRNAs) met
FBLN5	0.336711	485	5	1.0133	Threshold for gRNAs (at least 3 gRNAs) met
IGFBP1	0.336711	486	4	0.71221	Threshold for gRNAs (at least 3 gRNAs) met
PRIMA1	0.336711	487	3	0.67354	Threshold for gRNAs (at least 3 gRNAs) met
RAB33A	0.336711	488	3	0.96663	Threshold for gRNAs (at least 3 gRNAs) met
THOP1	0.336711	489	3	0.91626	Threshold for gRNAs (at least 3 gRNAs) met
FAM92B	0.336711	490	5	0.53396	Threshold for gRNAs (at least 3 gRNAs) met
TMEM127	0.336711	491	5	0.96682	Threshold for gRNAs (at least 3 gRNAs) met
NUTM2F	0.336711	697	3	0.70562	Threshold for gRNAs (at least 3 gRNAs) met
NOP10	0.336711	719	3	0.91204	Threshold for gRNAs (at least 3 gRNAs) met
ACTR10	0.336993	493	3	1.6014	Threshold for gRNAs (at least 3 gRNAs) met
KLHL26	0.337066	494	5	0.35899	Threshold for gRNAs (at least 3 gRNAs) met
PHC3	0.337761	496	5	0.70957	Threshold for gRNAs (at least 3 gRNAs) met
TNFRSF10B	0.337761	497	4	0.66704	Threshold for gRNAs (at least 3 gRNAs) met
HYAL3	0.337841	350	9	0.4842	Threshold for gRNAs (at least 3 gRNAs) met
RAB7L1	0.337841	492	3	0.26186	Threshold for gRNAs (at least 3 gRNAs) met
UBASH3A	0.337841	500	5	0.80824	Threshold for gRNAs (at least 3 gRNAs) met
SRSF6	0.337841	503	4	0.8238	Threshold for gRNAs (at least 3 gRNAs) met
NDC80	0.337841	504	4	0.52037	Threshold for gRNAs (at least 3 gRNAs) met
DHX16	0.337841	505	3	0.66733	Threshold for gRNAs (at least 3 gRNAs) met
LRSAM1	0.337841	510	4	0.8797	Threshold for gRNAs (at least 3 gRNAs) met
LPCAT3	0.337841	512	3	0.33986	Threshold for gRNAs (at least 3 gRNAs) met
TMEM231	0.337841	513	3	0.87357	Threshold for gRNAs (at least 3 gRNAs) met
PIK3C3	0.337841	514	4	1.0983	Threshold for gRNAs (at least 3 gRNAs) met
TIPARP	0.337841	515	3	0.69223	Threshold for gRNAs (at least 3 gRNAs) met
B2M	0.337841	516	5	0.57997	Threshold for gRNAs (at least 3 gRNAs) met
PIK3R5	0.337841	517	4	0.78498	Threshold for gRNAs (at least 3 gRNAs) met
PSG9	0.337841	518	4	0.66784	Threshold for gRNAs (at least 3 gRNAs) met
LTBP1	0.337841	519	4	0.77661	Threshold for gRNAs (at least 3 gRNAs) met
AK2	0.337841	521	3	0.53301	Threshold for gRNAs (at least 3 gRNAs) met
PTGR2	0.337841	523	3	1.1682	Threshold for gRNAs (at least 3 gRNAs) met
RHBDD1	0.337841	524	3	1.0972	Threshold for gRNAs (at least 3 gRNAs) met
HIATL1	0.337841	526	5	0.38775	Threshold for gRNAs (at least 3 gRNAs) met
ZACN	0.337841	527	3	0.34688	Threshold for gRNAs (at least 3 gRNAs) met
APH1A	0.337841	528	4	0.54652	Threshold for gRNAs (at least 3 gRNAs) met
RBM12	0.337841	529	4	0.98265	Threshold for gRNAs (at least 3 gRNAs) met
FAM53B	0.337841	530	5	0.48961	Threshold for gRNAs (at least 3 gRNAs) met
PIGX	0.337841	531	5	1.0187	Threshold for gRNAs (at least 3 gRNAs) met
PSMB4	0.337841	532	3	1.0872	Threshold for gRNAs (at least 3 gRNAs) met
TGM3	0.337841	533	5	0.51694	Threshold for gRNAs (at least 3 gRNAs) met
TCTEX1D1	0.337841	534	3	0.31349	Threshold for gRNAs (at least 3 gRNAs) met
ADRBK1	0.337841	536	3	0.29838	Threshold for gRNAs (at least 3 gRNAs) met
TGFB3	0.337841	537	4	0.88199	Threshold for gRNAs (at least 3 gRNAs) met
CAPNS2	0.337841	539	3	0.80866	Threshold for gRNAs (at least 3 gRNAs) met
EXOG	0.337841	540	3	1.0064	Threshold for gRNAs (at least 3 gRNAs) met
SYCP2	0.337841	541	3	1.4763	Threshold for gRNAs (at least 3 gRNAs) met
CCR9	0.337841	542	3	0.26938	Threshold for gRNAs (at least 3 gRNAs) met
XPO7	0.337841	543	4	0.7773	Threshold for gRNAs (at least 3 gRNAs) met
PPIL6	0.337841	544	5	0.39425	Threshold for gRNAs (at least 3 gRNAs) met
SESN1	0.337841	545	4	1.1166	Threshold for gRNAs (at least 3 gRNAs) met
TTC32	0.337841	546	5	0.81923	Threshold for gRNAs (at least 3 gRNAs) met
PGLS	0.337841	547	4	0.76187	Threshold for gRNAs (at least 3 gRNAs) met
ARL5C	0.337841	548	3	0.42762	Threshold for gRNAs (at least 3 gRNAs) met
TBC1D1	0.337841	549	4	0.64606	Threshold for gRNAs (at least 3 gRNAs) met
GCHFR	0.337841	550	4	0.74509	Threshold for gRNAs (at least 3 gRNAs) met
MKL2	0.337841	553	5	0.8884	Threshold for gRNAs (at least 3 gRNAs) met
PRPF4	0.337841	554	3	0.66901	Threshold for gRNAs (at least 3 gRNAs) met
PPARD	0.337841	556	3	0.72487	Threshold for gRNAs (at least 3 gRNAs) met
CCBL1	0.337841	557	5	0.9274	Threshold for gRNAs (at least 3 gRNAs) met
SPTA1	0.337841	558	5	0.84587	Threshold for gRNAs (at least 3 gRNAs) met
MYH6	0.337841	559	4	0.80929	Threshold for gRNAs (at least 3 gRNAs) met
ZBED1	0.337841	560	4	0.60498	Threshold for gRNAs (at least 3 gRNAs) met
TMEM207	0.337841	561	4	0.73615	Threshold for gRNAs (at least 3 gRNAs) met
TIGD3	0.337841	564	5	0.53455	Threshold for gRNAs (at least 3 gRNAs) met
LOC643669	0.337841	566	4	1.1506	Threshold for gRNAs (at least 3 gRNAs) met
ZMYM3	0.337841	568	3	0.64516	Threshold for gRNAs (at least 3 gRNAs) met
RPP38	0.337841	569	3	0.57524	Threshold for gRNAs (at least 3 gRNAs) met
AQP6	0.337841	570	4	0.89643	Threshold for gRNAs (at least 3 gRNAs) met
PNMA5	0.337841	571	5	0.60864	Threshold for gRNAs (at least 3 gRNAs) met
GRIN2A	0.337841	572	3	0.86278	Threshold for gRNAs (at least 3 gRNAs) met
SLC35F6	0.337841	573	4	0.96602	Threshold for gRNAs (at least 3 gRNAs) met
SASH3	0.337841	575	4	0.58696	Threshold for gRNAs (at least 3 gRNAs) met
WRB	0.337841	576	3	0.40765	Threshold for gRNAs (at least 3 gRNAs) met
ERP44	0.337841	577	3	0.75447	Threshold for gRNAs (at least 3 gRNAs) met
SEC14L5	0.337841	578	4	0.87729	Threshold for gRNAs (at least 3 gRNAs) met
TRPA1	0.337841	579	5	0.6086	Threshold for gRNAs (at least 3 gRNAs) met
SDC3	0.337841	580	4	0.90835	Threshold for gRNAs (at least 3 gRNAs) met
RAD21L1	0.337841	582	4	0.79788	Threshold for gRNAs (at least 3 gRNAs) met
ALDH4A1	0.337841	583	4	1.1041	Threshold for gRNAs (at least 3 gRNAs) met
CMBL	0.337841	584	4	1.0206	Threshold for gRNAs (at least 3 gRNAs) met
MAGEB1	0.337841	585	5	1.2204	Threshold for gRNAs (at least 3 gRNAs) met
TNFRSF18	0.337841	586	5	0.36096	Threshold for gRNAs (at least 3 gRNAs) met
HLA-DOA	0.337841	589	5	0.56718	Threshold for gRNAs (at least 3 gRNAs) met
ARRDC4	0.337841	590	4	0.93387	Threshold for gRNAs (at least 3 gRNAs) met
LTBP3	0.337841	591	5	0.44254	Threshold for gRNAs (at least 3 gRNAs) met
KCMF1	0.337841	592	3	0.6421	Threshold for gRNAs (at least 3 gRNAs) met
KYNU	0.337841	603	3	1.1278	Threshold for gRNAs (at least 3 gRNAs) met
NR1I3	0.337841	619	4	0.7998	Threshold for gRNAs (at least 3 gRNAs) met
PLA2G4D	0.337841	671	4	0.76407	Threshold for gRNAs (at least 3 gRNAs) met
ZNF763	0.337841	683	3	0.92456	Threshold for gRNAs (at least 3 gRNAs) met
C7orf43	0.337841	684	4	0.87303	Threshold for gRNAs (at least 3 gRNAs) met
XCL2	0.337841	690	3	0.71474	Threshold for gRNAs (at least 3 gRNAs) met
PKP4	0.338038	593	5	0.55389	Threshold for gRNAs (at least 3 gRNAs) met
HTR2B	0.338696	594	4	0.78846	Threshold for gRNAs (at least 3 gRNAs) met
C11orf91	0.338897	701	4	0.58659	Threshold for gRNAs (at least 3 gRNAs) met
CLPTM1L	0.338951	596	4	0.74674	Threshold for gRNAs (at least 3 gRNAs) met
FAM73A	0.338951	597	3	0.47207	Threshold for gRNAs (at least 3 gRNAs) met
KCNIP2	0.339492	598	5	0.30537	Threshold for gRNAs (at least 3 gRNAs) met
PDXP	0.339492	599	4	0.81393	Threshold for gRNAs (at least 3 gRNAs) met
SLC7A7	0.339492	604	3	0.20044	Threshold for gRNAs (at least 3 gRNAs) met
LIFR	0.339492	606	3	0.7647	Threshold for gRNAs (at least 3 gRNAs) met
CEP85L	0.339492	607	4	0.7077	Threshold for gRNAs (at least 3 gRNAs) met
CCDC166	0.339492	608	5	0.50495	Threshold for gRNAs (at least 3 gRNAs) met
LOC101928603	0.339492	610	5	0.62533	Threshold for gRNAs (at least 3 gRNAs) met
BFAR	0.339492	611	5	0.82223	Threshold for gRNAs (at least 3 gRNAs) met
KIAA0319	0.339492	612	4	0.50101	Threshold for gRNAs (at least 3 gRNAs) met
SALL4	0.339492	613	4	0.73972	Threshold for gRNAs (at least 3 gRNAs) met
APCS	0.339492	614	4	0.96109	Threshold for gRNAs (at least 3 gRNAs) met
GDPD1	0.339492	615	3	0.47801	Threshold for gRNAs (at least 3 gRNAs) met
KIAA1199	0.339492	617	5	0.48279	Threshold for gRNAs (at least 3 gRNAs) met
RALGPS2	0.339492	618	4	0.87586	Threshold for gRNAs (at least 3 gRNAs) met
PGLYRP4	0.339492	620	3	0.33496	Threshold for gRNAs (at least 3 gRNAs) met
CSTL1	0.339492	621	3	1.0162	Threshold for gRNAs (at least 3 gRNAs) met
ZNF34	0.339492	622	3	0.88476	Threshold for gRNAs (at least 3 gRNAs) met
PSMD1	0.339492	623	3	0.59872	Threshold for gRNAs (at least 3 gRNAs) met
ATP13A4	0.339492	624	3	0.47788	Threshold for gRNAs (at least 3 gRNAs) met
KIAA1109	0.339492	625	4	0.81743	Threshold for gRNAs (at least 3 gRNAs) met
TBR1	0.339492	626	4	1.0159	Threshold for gRNAs (at least 3 gRNAs) met
DEFB125	0.339492	628	3	1.426	Threshold for gRNAs (at least 3 gRNAs) met
DNAJC5	0.339492	708	3	0.99771	Threshold for gRNAs (at least 3 gRNAs) met
RGS3	0.339677	455	10	0.5185	Threshold for gRNAs (at least 3 gRNAs) met
RCAN3	0.339677	498	6	0.62118	Threshold for gRNAs (at least 3 gRNAs) met
LDLRAD1	0.339677	509	7	0.42643	Threshold for gRNAs (at least 3 gRNAs) met
CEP112	0.339677	551	3	0.17424	Threshold for gRNAs (at least 3 gRNAs) met
ITIH2	0.339677	630	3	0.31121	Threshold for gRNAs (at least 3 gRNAs) met
P2RY10	0.339677	631	4	1.545	Threshold for gRNAs (at least 3 gRNAs) met
SLC15A3	0.339677	632	4	0.55668	Threshold for gRNAs (at least 3 gRNAs) met
MMP20	0.339677	633	5	0.56854	Threshold for gRNAs (at least 3 gRNAs) met
DFFB	0.339677	636	4	0.692	Threshold for gRNAs (at least 3 gRNAs) met
DMXL2	0.339677	637	4	0.92355	Threshold for gRNAs (at least 3 gRNAs) met
KCNA3	0.339677	638	3	0.29164	Threshold for gRNAs (at least 3 gRNAs) met
PRKD3	0.339677	639	5	0.89683	Threshold for gRNAs (at least 3 gRNAs) met
MCOLN2	0.339677	640	4	0.90462	Threshold for gRNAs (at least 3 gRNAs) met
FGFBP3	0.339677	643	5	0.35444	Threshold for gRNAs (at least 3 gRNAs) met
HMG20A	0.339677	644	4	0.97814	Threshold for gRNAs (at least 3 gRNAs) met
LMOD3	0.339677	645	3	1.041	Threshold for gRNAs (at least 3 gRNAs) met
CHIA	0.339677	646	4	0.95949	Threshold for gRNAs (at least 3 gRNAs) met
EPB41L3	0.339677	649	5	0.40322	Threshold for gRNAs (at least 3 gRNAs) met
GPR101	0.339677	650	4	0.84543	Threshold for gRNAs (at least 3 gRNAs) met
TMEM42	0.339677	651	5	0.50119	Threshold for gRNAs (at least 3 gRNAs) met
POU3F2	0.339677	652	3	0.83631	Threshold for gRNAs (at least 3 gRNAs) met
FBXO16	0.339677	653	4	0.96961	Threshold for gRNAs (at least 3 gRNAs) met
SPHK2	0.339677	654	4	0.58761	Threshold for gRNAs (at least 3 gRNAs) met
CXorf23	0.339677	656	4	1.0084	Threshold for gRNAs (at least 3 gRNAs) met
HABP2	0.339677	658	5	0.71183	Threshold for gRNAs (at least 3 gRNAs) met
XCR1	0.339677	659	5	0.40341	Threshold for gRNAs (at least 3 gRNAs) met
DCLRE1B	0.339677	660	5	1.1842	Threshold for gRNAs (at least 3 gRNAs) met
PCDHGC5	0.339677	661	4	1.0835	Threshold for gRNAs (at least 3 gRNAs) met
PSMB9	0.339677	662	3	0.28155	Threshold for gRNAs (at least 3 gRNAs) met
SELPLG	0.339677	664	5	0.33945	Threshold for gRNAs (at least 3 gRNAs) met
C17orf53	0.339677	666	4	0.70095	Threshold for gRNAs (at least 3 gRNAs) met
SLC25A12	0.339677	667	3	0.57968	Threshold for gRNAs (at least 3 gRNAs) met
TSHZ2	0.339677	669	4	0.86078	Threshold for gRNAs (at least 3 gRNAs) met
TBC1D8	0.339677	672	4	0.69816	Threshold for gRNAs (at least 3 gRNAs) met
UBOX5	0.339677	674	3	1.1228	Threshold for gRNAs (at least 3 gRNAs) met
HPS3	0.339677	675	4	0.59575	Threshold for gRNAs (at least 3 gRNAs) met
RNF11	0.339677	678	4	0.92334	Threshold for gRNAs (at least 3 gRNAs) met
TLN2	0.339677	680	4	0.68798	Threshold for gRNAs (at least 3 gRNAs) met
CXorf38	0.339677	681	3	0.71189	Threshold for gRNAs (at least 3 gRNAs) met
PPIL3	0.339677	682	4	0.83852	Threshold for gRNAs (at least 3 gRNAs) met
COL1A1	0.339677	685	4	0.66074	Threshold for gRNAs (at least 3 gRNAs) met
TRIM27	0.339677	686	4	0.96919	Threshold for gRNAs (at least 3 gRNAs) met
MED29	0.339677	687	3	1.0299	Threshold for gRNAs (at least 3 gRNAs) met
CYB5B	0.339677	689	3	1.0068	Threshold for gRNAs (at least 3 gRNAs) met
AFAP1L1	0.339677	691	4	0.86476	Threshold for gRNAs (at least 3 gRNAs) met
POU3F4	0.339677	692	4	0.7732	Threshold for gRNAs (at least 3 gRNAs) met
MAP4K2	0.339677	694	4	0.78883	Threshold for gRNAs (at least 3 gRNAs) met
SLC10A4	0.339677	695	3	0.48223	Threshold for gRNAs (at least 3 gRNAs) met
SNTG1	0.339677	696	4	0.85284	Threshold for gRNAs (at least 3 gRNAs) met
ARCN1	0.339677	699	3	1.3148	Threshold for gRNAs (at least 3 gRNAs) met
SHANK1	0.339677	700	3	0.2295	Threshold for gRNAs (at least 3 gRNAs) met
KIF27	0.339677	702	3	0.9076	Threshold for gRNAs (at least 3 gRNAs) met
NRROS	0.339677	703	3	1.1574	Threshold for gRNAs (at least 3 gRNAs) met
PPM1A	0.339677	704	4	0.82434	Threshold for gRNAs (at least 3 gRNAs) met
NIPAL1	0.339677	705	3	0.74562	Threshold for gRNAs (at least 3 gRNAs) met
RORC	0.339677	706	4	0.68279	Threshold for gRNAs (at least 3 gRNAs) met
TATDN2	0.339677	707	3	0.83428	Threshold for gRNAs (at least 3 gRNAs) met
ZNF814	0.339677	709	4	0.45199	Threshold for gRNAs (at least 3 gRNAs) met
SFXN5	0.339677	710	3	0.37217	Threshold for gRNAs (at least 3 gRNAs) met
TEX28	0.339677	712	4	0.73445	Threshold for gRNAs (at least 3 gRNAs) met
TMEM117	0.339677	715	3	0.78384	Threshold for gRNAs (at least 3 gRNAs) met
PPP3CB	0.339677	717	4	2.013	Threshold for gRNAs (at least 3 gRNAs) met
CSN1S1	0.339677	718	3	0.60282	Threshold for gRNAs (at least 3 gRNAs) met
DCUN1D3	0.339677	720	4	0.7393	Threshold for gRNAs (at least 3 gRNAs) met
ATG13	0.339677	721	3	0.67383	Threshold for gRNAs (at least 3 gRNAs) met
CRYBA2	0.339677	722	4	0.65163	Threshold for gRNAs (at least 3 gRNAs) met
ZSCAN25	0.339677	723	4	0.66618	Threshold for gRNAs (at least 3 gRNAs) met
PLIN4	0.339677	724	3	0.5069	Threshold for gRNAs (at least 3 gRNAs) met
CCDC65	0.339677	725	4	0.94828	Threshold for gRNAs (at least 3 gRNAs) met
GOLGA1	0.339677	726	4	0.56788	Threshold for gRNAs (at least 3 gRNAs) met
ZMYM4	0.339677	728	4	0.95302	Threshold for gRNAs (at least 3 gRNAs) met
RAPGEF1	0.339677	729	4	0.67924	Threshold for gRNAs (at least 3 gRNAs) met
MSTN	0.339677	730	4	0.67662	Threshold for gRNAs (at least 3 gRNAs) met
WDTC1	0.339677	731	3	0.50602	Threshold for gRNAs (at least 3 gRNAs) met
BRWD3	0.339677	732	3	0.64588	Threshold for gRNAs (at least 3 gRNAs) met
CPNE6	0.339677	733	4	0.94042	Threshold for gRNAs (at least 3 gRNAs) met
SF3B5	0.339677	734	3	0.80118	Threshold for gRNAs (at least 3 gRNAs) met
MFSD2B	0.339677	735	4	0.5447	Threshold for gRNAs (at least 3 gRNAs) met
E2F3	0.339677	736	3	0.90316	Threshold for gRNAs (at least 3 gRNAs) met
PPARA	0.339677	737	4	0.70194	Threshold for gRNAs (at least 3 gRNAs) met
CPSF2	0.339677	738	4	0.94645	Threshold for gRNAs (at least 3 gRNAs) met
ATXN7L2	0.339677	740	4	0.67347	Threshold for gRNAs (at least 3 gRNAs) met
NUDCD1	0.339677	741	4	0.80304	Threshold for gRNAs (at least 3 gRNAs) met
CTXN1	0.339677	756	3	0.76115	Threshold for gRNAs (at least 3 gRNAs) met
UGT2A3	0.339677	766	4	0.74	Threshold for gRNAs (at least 3 gRNAs) met
NAIF1	0.339677	771	3	1.0388	Threshold for gRNAs (at least 3 gRNAs) met
OPRM1	0.339677	792	3	0.80638	Threshold for gRNAs (at least 3 gRNAs) met
MS4A7	0.339677	815	3	1.1011	Threshold for gRNAs (at least 3 gRNAs) met
HSFX1	0.339677	913	3	0.44204	Threshold for gRNAs (at least 3 gRNAs) met
RMDN2	0.339738	602	4	-0.79097	Threshold for gRNAs (at least 3 gRNAs) met
KTN1	0.339738	743	4	0.88684	Threshold for gRNAs (at least 3 gRNAs) met
HPN	0.339738	744	4	0.61972	Threshold for gRNAs (at least 3 gRNAs) met
SRRM2	0.339738	746	3	0.59451	Threshold for gRNAs (at least 3 gRNAs) met
SOX17	0.339738	747	4	0.63745	Threshold for gRNAs (at least 3 gRNAs) met
NGFR	0.339738	749	3	0.31052	Threshold for gRNAs (at least 3 gRNAs) met
ARPC3	0.339738	750	4	0.66621	Threshold for gRNAs (at least 3 gRNAs) met
CCDC170	0.339738	751	3	0.92899	Threshold for gRNAs (at least 3 gRNAs) met
SGCB	0.339738	752	3	0.61596	Threshold for gRNAs (at least 3 gRNAs) met
RNF130	0.339738	753	4	0.7507	Threshold for gRNAs (at least 3 gRNAs) met
LAMB4	0.339738	754	4	0.92693	Threshold for gRNAs (at least 3 gRNAs) met
PDDC1	0.339738	755	4	0.54575	Threshold for gRNAs (at least 3 gRNAs) met
CHRNA10	0.340405	757	4	0.888	Threshold for gRNAs (at least 3 gRNAs) met
GJD2	0.340405	758	3	0.92333	Threshold for gRNAs (at least 3 gRNAs) met
GATA4	0.340405	759	4	0.73046	Threshold for gRNAs (at least 3 gRNAs) met
TPPP2	0.340405	761	4	1.069	Threshold for gRNAs (at least 3 gRNAs) met
DYNC2LI1	0.340405	762	4	0.6688	Threshold for gRNAs (at least 3 gRNAs) met
GLT8D1	0.340405	764	4	0.84662	Threshold for gRNAs (at least 3 gRNAs) met
IRAK1BP1	0.340405	770	4	0.64067	Threshold for gRNAs (at least 3 gRNAs) met
TNN	0.340405	774	4	0.40964	Threshold for gRNAs (at least 3 gRNAs) met
PCDHGB6	0.340405	775	4	0.80299	Threshold for gRNAs (at least 3 gRNAs) met
TCERG1	0.340405	776	4	1.4206	Threshold for gRNAs (at least 3 gRNAs) met
FLT1	0.340405	778	3	0.95464	Threshold for gRNAs (at least 3 gRNAs) met
PRC1	0.340405	779	3	1.4909	Threshold for gRNAs (at least 3 gRNAs) met
CTSG	0.340405	780	3	0.48718	Threshold for gRNAs (at least 3 gRNAs) met
KIF2A	0.340405	781	3	1.6424	Threshold for gRNAs (at least 3 gRNAs) met
PITPNC1	0.340405	782	4	0.74101	Threshold for gRNAs (at least 3 gRNAs) met
GAPT	0.340405	783	4	0.77859	Threshold for gRNAs (at least 3 gRNAs) met
MOGAT2	0.340405	784	3	0.82933	Threshold for gRNAs (at least 3 gRNAs) met
RBM22	0.340405	785	4	0.56596	Threshold for gRNAs (at least 3 gRNAs) met
P4HTM	0.340405	787	3	0.41544	Threshold for gRNAs (at least 3 gRNAs) met
NUDT4	0.340405	852	3	0.93401	Threshold for gRNAs (at least 3 gRNAs) met
PPP2R3A	0.340967	655	5	0.67767	Threshold for gRNAs (at least 3 gRNAs) met
TDRKH	0.341071	791	4	1.0074	Threshold for gRNAs (at least 3 gRNAs) met
SNX7	0.341071	793	4	0.79467	Threshold for gRNAs (at least 3 gRNAs) met
ACER2	0.341071	794	3	0.37257	Threshold for gRNAs (at least 3 gRNAs) met
PSMD5	0.341071	795	3	0.48629	Threshold for gRNAs (at least 3 gRNAs) met
THAP6	0.341071	796	4	0.68094	Threshold for gRNAs (at least 3 gRNAs) met
ZNF628	0.341071	797	4	0.84439	Threshold for gRNAs (at least 3 gRNAs) met
USP6NL	0.341071	870	4	0.65662	Threshold for gRNAs (at least 3 gRNAs) met
ANKRD53	0.341771	798	3	0.662	Threshold for gRNAs (at least 3 gRNAs) met
FAM196A	0.342043	799	4	0.70496	Threshold for gRNAs (at least 3 gRNAs) met
FAM69A	0.342043	801	4	0.69749	Threshold for gRNAs (at least 3 gRNAs) met
PCNXL2	0.342043	802	4	0.75517	Threshold for gRNAs (at least 3 gRNAs) met
NECAP2	0.342043	803	4	0.82438	Threshold for gRNAs (at least 3 gRNAs) met
AFF3	0.342043	804	3	0.79253	Threshold for gRNAs (at least 3 gRNAs) met
LPPR3	0.342043	805	4	0.57829	Threshold for gRNAs (at least 3 gRNAs) met
FEZF2	0.342043	806	4	0.68187	Threshold for gRNAs (at least 3 gRNAs) met
FGFBP1	0.342043	807	4	0.64656	Threshold for gRNAs (at least 3 gRNAs) met
C16orf46	0.342043	808	3	0.95728	Threshold for gRNAs (at least 3 gRNAs) met
KRTAP13-3	0.342043	880	4	0.47519	Threshold for gRNAs (at least 3 gRNAs) met
FBXW5	0.342043	887	4	0.71797	Threshold for gRNAs (at least 3 gRNAs) met
CMYA5	0.342519	809	4	0.60629	Threshold for gRNAs (at least 3 gRNAs) met
CTXN2	0.342519	810	4	0.6765	Threshold for gRNAs (at least 3 gRNAs) met
DDX25	0.342519	811	3	0.33823	Threshold for gRNAs (at least 3 gRNAs) met
PPAT	0.342519	812	4	1.4576	Threshold for gRNAs (at least 3 gRNAs) met
SLC17A8	0.344745	818	3	1.0798	Threshold for gRNAs (at least 3 gRNAs) met
RIOK2	0.344745	819	3	0.56531	Threshold for gRNAs (at least 3 gRNAs) met
C17orf104	0.344745	820	4	0.93914	Threshold for gRNAs (at least 3 gRNAs) met
CDK17	0.344745	822	4	0.39165	Threshold for gRNAs (at least 3 gRNAs) met
RABEP2	0.344745	824	3	0.80913	Threshold for gRNAs (at least 3 gRNAs) met
IFT57	0.344745	825	3	0.69303	Threshold for gRNAs (at least 3 gRNAs) met
MTA1	0.345563	827	4	0.37334	Threshold for gRNAs (at least 3 gRNAs) met
PCGF3	0.345563	828	3	0.7237	Threshold for gRNAs (at least 3 gRNAs) met
CKLF	0.345979	642	7	0.53553	Threshold for gRNAs (at least 3 gRNAs) met
SCN4B	0.345979	676	5	0.277	Threshold for gRNAs (at least 3 gRNAs) met
DNMT3A	0.345979	693	6	0.62137	Threshold for gRNAs (at least 3 gRNAs) met
TMEM230	0.345979	777	4	0.29336	Threshold for gRNAs (at least 3 gRNAs) met
FAM26D	0.345979	821	4	0.67119	Threshold for gRNAs (at least 3 gRNAs) met
FAM98A	0.345979	830	3	0.87305	Threshold for gRNAs (at least 3 gRNAs) met
GPER1	0.345979	831	3	0.77609	Threshold for gRNAs (at least 3 gRNAs) met
HRASLS5	0.345979	832	3	0.44258	Threshold for gRNAs (at least 3 gRNAs) met
RAB15	0.345979	833	4	0.86209	Threshold for gRNAs (at least 3 gRNAs) met
ZNF781	0.345979	834	3	1.2414	Threshold for gRNAs (at least 3 gRNAs) met
CEP44	0.345979	835	3	0.38998	Threshold for gRNAs (at least 3 gRNAs) met
PTCH2	0.345979	838	4	0.71262	Threshold for gRNAs (at least 3 gRNAs) met
RBM20	0.345979	839	4	0.79984	Threshold for gRNAs (at least 3 gRNAs) met
FTMT	0.345979	842	4	0.5468	Threshold for gRNAs (at least 3 gRNAs) met
PCDHAC1	0.345979	844	4	0.52939	Threshold for gRNAs (at least 3 gRNAs) met
SPAG7	0.345979	846	4	0.85715	Threshold for gRNAs (at least 3 gRNAs) met
SLC22A11	0.345979	847	4	0.72189	Threshold for gRNAs (at least 3 gRNAs) met
RSPO1	0.345979	848	4	0.6909	Threshold for gRNAs (at least 3 gRNAs) met
CACNA2D2	0.345979	849	4	0.72845	Threshold for gRNAs (at least 3 gRNAs) met
KPNA1	0.345979	850	4	0.77696	Threshold for gRNAs (at least 3 gRNAs) met
E2F1	0.345979	853	4	0.89383	Threshold for gRNAs (at least 3 gRNAs) met
UBL7	0.345979	857	3	0.90531	Threshold for gRNAs (at least 3 gRNAs) met
TNPO2	0.345979	859	4	0.85929	Threshold for gRNAs (at least 3 gRNAs) met
GDE1	0.345979	860	4	1.0115	Threshold for gRNAs (at least 3 gRNAs) met
FEZ1	0.345979	861	3	0.38338	Threshold for gRNAs (at least 3 gRNAs) met
PTGS1	0.345979	862	4	0.60728	Threshold for gRNAs (at least 3 gRNAs) met
SIGLECL1	0.345979	863	4	0.75661	Threshold for gRNAs (at least 3 gRNAs) met
OAZ1	0.345979	864	3	0.65988	Threshold for gRNAs (at least 3 gRNAs) met
AUP1	0.345979	865	4	0.59764	Threshold for gRNAs (at least 3 gRNAs) met
TNFRSF10D	0.345979	866	3	0.34709	Threshold for gRNAs (at least 3 gRNAs) met
ACKR2	0.345979	867	4	0.78551	Threshold for gRNAs (at least 3 gRNAs) met
IL17RD	0.345979	868	3	0.43003	Threshold for gRNAs (at least 3 gRNAs) met
C17orf77	0.345979	869	3	0.83064	Threshold for gRNAs (at least 3 gRNAs) met
COL18A1	0.345979	871	3	0.68568	Threshold for gRNAs (at least 3 gRNAs) met
MAP3K3	0.345979	872	3	0.88308	Threshold for gRNAs (at least 3 gRNAs) met
ABCA13	0.345979	873	3	0.50798	Threshold for gRNAs (at least 3 gRNAs) met
NFIX	0.345979	875	4	0.72637	Threshold for gRNAs (at least 3 gRNAs) met
ACSS3	0.345979	877	4	0.83212	Threshold for gRNAs (at least 3 gRNAs) met
PPP6C	0.345979	878	3	0.53432	Threshold for gRNAs (at least 3 gRNAs) met
UTS2R	0.345979	879	4	0.54144	Threshold for gRNAs (at least 3 gRNAs) met
ACTL8	0.345979	881	3	0.56117	Threshold for gRNAs (at least 3 gRNAs) met
DDX43	0.345979	882	3	0.37984	Threshold for gRNAs (at least 3 gRNAs) met
SPACA1	0.345979	883	3	0.48582	Threshold for gRNAs (at least 3 gRNAs) met
MAD1L1	0.345979	884	4	0.7948	Threshold for gRNAs (at least 3 gRNAs) met
MYH13	0.345979	885	3	0.31613	Threshold for gRNAs (at least 3 gRNAs) met
FIBP	0.345979	888	3	0.86199	Threshold for gRNAs (at least 3 gRNAs) met
ABCA3	0.345979	890	3	0.79963	Threshold for gRNAs (at least 3 gRNAs) met
CPSF1	0.345979	891	3	0.2802	Threshold for gRNAs (at least 3 gRNAs) met
SORL1	0.345979	892	4	0.70262	Threshold for gRNAs (at least 3 gRNAs) met
SLC34A1	0.345979	894	3	0.33853	Threshold for gRNAs (at least 3 gRNAs) met
BIN2	0.345979	896	4	0.67451	Threshold for gRNAs (at least 3 gRNAs) met
IFT122	0.345979	897	3	0.46427	Threshold for gRNAs (at least 3 gRNAs) met
C12orf10	0.345979	899	4	0.88453	Threshold for gRNAs (at least 3 gRNAs) met
SEC22A	0.345979	900	3	0.35275	Threshold for gRNAs (at least 3 gRNAs) met
PISD	0.345979	901	3	1.1655	Threshold for gRNAs (at least 3 gRNAs) met
PCBP4	0.345979	902	3	0.47294	Threshold for gRNAs (at least 3 gRNAs) met
TAP2	0.345979	903	3	0.28797	Threshold for gRNAs (at least 3 gRNAs) met
SPARCL1	0.345979	904	4	0.73936	Threshold for gRNAs (at least 3 gRNAs) met
CCKBR	0.345979	906	4	0.79958	Threshold for gRNAs (at least 3 gRNAs) met
CRH	0.345979	907	4	0.78478	Threshold for gRNAs (at least 3 gRNAs) met
FAM172A	0.345979	934	3	1.0733	Threshold for gRNAs (at least 3 gRNAs) met
TTPA	0.345979	955	3	1.334	Threshold for gRNAs (at least 3 gRNAs) met
ANXA8L1	0.345979	975	4	0.39927	Threshold for gRNAs (at least 3 gRNAs) met
TTLL3	0.345979	1141	3	0.66964	Threshold for gRNAs (at least 3 gRNAs) met
KRTAP19-5	0.345979	1147	3	0.66496	Threshold for gRNAs (at least 3 gRNAs) met
CCDC74B	0.345979	1168	3	0.63969	Threshold for gRNAs (at least 3 gRNAs) met
BTF3	0.345979	1180	3	0.6106	Threshold for gRNAs (at least 3 gRNAs) met
TSPYL6	0.347641	911	3	0.37511	Threshold for gRNAs (at least 3 gRNAs) met
GOT1L1	0.349215	914	4	0.50821	Threshold for gRNAs (at least 3 gRNAs) met
ZNF320	0.350946	916	3	0.77015	Threshold for gRNAs (at least 3 gRNAs) met
TFCP2	0.350946	919	4	0.56372	Threshold for gRNAs (at least 3 gRNAs) met
TXK	0.350946	920	3	0.83208	Threshold for gRNAs (at least 3 gRNAs) met
WFIKKN2	0.350946	923	3	0.84004	Threshold for gRNAs (at least 3 gRNAs) met
MAFA	0.350946	925	4	0.64363	Threshold for gRNAs (at least 3 gRNAs) met
EID1	0.350946	930	4	0.80567	Threshold for gRNAs (at least 3 gRNAs) met
MARVELD3	0.350946	933	4	0.49765	Threshold for gRNAs (at least 3 gRNAs) met
C4orf19	0.350946	935	4	0.80426	Threshold for gRNAs (at least 3 gRNAs) met
C17orf50	0.350946	937	3	0.47932	Threshold for gRNAs (at least 3 gRNAs) met
TAF7L	0.350946	938	4	0.91227	Threshold for gRNAs (at least 3 gRNAs) met
ISG15	0.350946	939	3	0.7449	Threshold for gRNAs (at least 3 gRNAs) met
ZCCHC17	0.350946	940	4	0.88415	Threshold for gRNAs (at least 3 gRNAs) met
MYO9A	0.350946	941	4	0.71511	Threshold for gRNAs (at least 3 gRNAs) met
GALK2	0.350946	942	4	0.97984	Threshold for gRNAs (at least 3 gRNAs) met
BATF	0.350946	943	4	0.63364	Threshold for gRNAs (at least 3 gRNAs) met
IL20RB	0.350946	944	3	0.57219	Threshold for gRNAs (at least 3 gRNAs) met
TFDP1	0.350946	945	3	0.31975	Threshold for gRNAs (at least 3 gRNAs) met
MIF	0.350946	946	4	0.67319	Threshold for gRNAs (at least 3 gRNAs) met
MSANTD4	0.350946	947	3	0.38287	Threshold for gRNAs (at least 3 gRNAs) met
APOH	0.350946	948	3	0.51127	Threshold for gRNAs (at least 3 gRNAs) met
LRRC3B	0.350946	949	4	0.57872	Threshold for gRNAs (at least 3 gRNAs) met
RELL1	0.350946	1005	4	0.76244	Threshold for gRNAs (at least 3 gRNAs) met
TMEM105	0.350946	1018	3	0.66813	Threshold for gRNAs (at least 3 gRNAs) met
HNRNPLL	0.351204	950	4	0.90008	Threshold for gRNAs (at least 3 gRNAs) met
DLL1	0.351204	951	4	0.86633	Threshold for gRNAs (at least 3 gRNAs) met
FANCB	0.351282	952	4	0.75398	Threshold for gRNAs (at least 3 gRNAs) met
ASCC3	0.35167	843	5	0.8341	Threshold for gRNAs (at least 3 gRNAs) met
YBX3	0.35167	912	4	0.34905	Threshold for gRNAs (at least 3 gRNAs) met
UBE2D2	0.35167	917	3	0.15125	Threshold for gRNAs (at least 3 gRNAs) met
FOSL2	0.35167	956	4	0.72446	Threshold for gRNAs (at least 3 gRNAs) met
SAT2	0.35167	957	3	0.64973	Threshold for gRNAs (at least 3 gRNAs) met
DNASE1L2	0.35167	958	3	0.73157	Threshold for gRNAs (at least 3 gRNAs) met
VAMP5	0.35167	962	3	0.69793	Threshold for gRNAs (at least 3 gRNAs) met
SIRPA	0.35167	963	3	0.4444	Threshold for gRNAs (at least 3 gRNAs) met
GUCA1A	0.35167	965	3	0.8421	Threshold for gRNAs (at least 3 gRNAs) met
IGSF21	0.35167	968	4	0.71028	Threshold for gRNAs (at least 3 gRNAs) met
ALDH1A3	0.35167	970	4	0.74767	Threshold for gRNAs (at least 3 gRNAs) met
FKBP1A	0.35167	972	3	0.23288	Threshold for gRNAs (at least 3 gRNAs) met
PDLIM4	0.35167	974	3	0.59376	Threshold for gRNAs (at least 3 gRNAs) met
CNN3	0.35167	977	4	0.9453	Threshold for gRNAs (at least 3 gRNAs) met
MAGEF1	0.35167	978	3	0.82245	Threshold for gRNAs (at least 3 gRNAs) met
DCAF16	0.35167	979	4	0.73917	Threshold for gRNAs (at least 3 gRNAs) met
KLK1	0.35167	982	4	0.68212	Threshold for gRNAs (at least 3 gRNAs) met
FAM71E1	0.35167	983	3	0.48281	Threshold for gRNAs (at least 3 gRNAs) met
MAP3K12	0.35167	984	3	0.44559	Threshold for gRNAs (at least 3 gRNAs) met
PRDM12	0.35167	985	4	0.85069	Threshold for gRNAs (at least 3 gRNAs) met
C12orf57	0.35167	987	3	0.64506	Threshold for gRNAs (at least 3 gRNAs) met
FRAS1	0.35167	988	3	0.73138	Threshold for gRNAs (at least 3 gRNAs) met
PLCB1	0.35167	989	3	0.80459	Threshold for gRNAs (at least 3 gRNAs) met
MAP1S	0.35167	991	3	0.84626	Threshold for gRNAs (at least 3 gRNAs) met
FCRL3	0.35167	992	3	0.96086	Threshold for gRNAs (at least 3 gRNAs) met
PIP4K2A	0.351703	993	4	0.74357	Threshold for gRNAs (at least 3 gRNAs) met
GALNT6	0.351703	995	4	0.57792	Threshold for gRNAs (at least 3 gRNAs) met
PCDH9	0.351703	996	4	0.5457	Threshold for gRNAs (at least 3 gRNAs) met
C4orf33	0.351703	997	3	0.84747	Threshold for gRNAs (at least 3 gRNAs) met
ZC3H12A	0.351703	998	3	0.68192	Threshold for gRNAs (at least 3 gRNAs) met
APBA1	0.351703	999	4	0.70199	Threshold for gRNAs (at least 3 gRNAs) met
POLK	0.351703	1000	3	0.80107	Threshold for gRNAs (at least 3 gRNAs) met
CCDC12	0.351703	1001	4	0.51744	Threshold for gRNAs (at least 3 gRNAs) met
NCF2	0.351703	1002	3	0.46059	Threshold for gRNAs (at least 3 gRNAs) met
RTN4R	0.351703	1004	4	0.61311	Threshold for gRNAs (at least 3 gRNAs) met
MKNK2	0.351703	1008	3	0.7599	Threshold for gRNAs (at least 3 gRNAs) met
PTK7	0.351703	1009	4	1.0017	Threshold for gRNAs (at least 3 gRNAs) met
SHQ1	0.351703	1010	3	1.1343	Threshold for gRNAs (at least 3 gRNAs) met
ZC3H6	0.351703	1011	4	0.74832	Threshold for gRNAs (at least 3 gRNAs) met
MUTYH	0.351703	1013	4	0.78732	Threshold for gRNAs (at least 3 gRNAs) met
FGD6	0.351703	1015	4	0.72057	Threshold for gRNAs (at least 3 gRNAs) met
ZNF646	0.351703	1016	4	0.61936	Threshold for gRNAs (at least 3 gRNAs) met
SERTAD1	0.351703	1017	3	0.47564	Threshold for gRNAs (at least 3 gRNAs) met
TBC1D8B	0.351703	1019	3	0.67469	Threshold for gRNAs (at least 3 gRNAs) met
CYP26B1	0.351703	1021	4	0.53523	Threshold for gRNAs (at least 3 gRNAs) met
C22orf31	0.351703	1022	4	0.67626	Threshold for gRNAs (at least 3 gRNAs) met
ADO	0.351703	1024	4	0.82043	Threshold for gRNAs (at least 3 gRNAs) met
RPS19BP1	0.351703	1025	3	0.4499	Threshold for gRNAs (at least 3 gRNAs) met
PADI4	0.351703	1026	3	0.18164	Threshold for gRNAs (at least 3 gRNAs) met
ATF7IP2	0.351703	1027	3	0.38517	Threshold for gRNAs (at least 3 gRNAs) met
PCDHA5	0.351703	1028	3	0.69294	Threshold for gRNAs (at least 3 gRNAs) met
TFAP4	0.351703	1029	4	0.70291	Threshold for gRNAs (at least 3 gRNAs) met
FZD10	0.351703	1030	3	1.0489	Threshold for gRNAs (at least 3 gRNAs) met
NCKAP1L	0.351703	1031	4	0.74033	Threshold for gRNAs (at least 3 gRNAs) met
SRSF4	0.351703	1032	4	0.4152	Threshold for gRNAs (at least 3 gRNAs) met
TIAF1	0.351703	1076	4	1.0291	Threshold for gRNAs (at least 3 gRNAs) met
DCP1B	0.351703	1087	4	0.45575	Threshold for gRNAs (at least 3 gRNAs) met
C1D	0.351703	1292	3	0.93765	Threshold for gRNAs (at least 3 gRNAs) met
TMEM45A	0.351826	1033	3	0.85654	Threshold for gRNAs (at least 3 gRNAs) met
KIAA1429	0.35187	1035	3	0.92996	Threshold for gRNAs (at least 3 gRNAs) met
VWA3B	0.35187	1036	3	0.60553	Threshold for gRNAs (at least 3 gRNAs) met
C3orf20	0.35187	1037	4	0.56727	Threshold for gRNAs (at least 3 gRNAs) met
ZFYVE27	0.352131	1039	4	0.71409	Threshold for gRNAs (at least 3 gRNAs) met
RNF26	0.352131	1040	4	0.5805	Threshold for gRNAs (at least 3 gRNAs) met
FAM229A	0.352131	1041	3	0.35773	Threshold for gRNAs (at least 3 gRNAs) met
COL4A6	0.352131	1042	3	0.6986	Threshold for gRNAs (at least 3 gRNAs) met
ZNF844	0.352131	1043	3	0.87775	Threshold for gRNAs (at least 3 gRNAs) met
ENPP5	0.352131	1044	4	0.61894	Threshold for gRNAs (at least 3 gRNAs) met
VGF	0.352131	1045	4	0.52508	Threshold for gRNAs (at least 3 gRNAs) met
CASP1	0.35227	767	5	-0.074581	Threshold for gRNAs (at least 3 gRNAs) met
BTBD2	0.35227	1047	4	0.6094	Threshold for gRNAs (at least 3 gRNAs) met
RBM25	0.35227	1049	3	1.1798	Threshold for gRNAs (at least 3 gRNAs) met
ASB12	0.35227	1050	3	0.95671	Threshold for gRNAs (at least 3 gRNAs) met
GGA3	0.35227	1051	4	0.79943	Threshold for gRNAs (at least 3 gRNAs) met
LMTK2	0.35227	1053	4	0.57746	Threshold for gRNAs (at least 3 gRNAs) met
USP30	0.35227	1055	4	0.53491	Threshold for gRNAs (at least 3 gRNAs) met
C8A	0.35227	1056	4	0.53958	Threshold for gRNAs (at least 3 gRNAs) met
CLEC1B	0.35227	1057	4	1.142	Threshold for gRNAs (at least 3 gRNAs) met
GYG2	0.35227	1058	4	0.53944	Threshold for gRNAs (at least 3 gRNAs) met
WNT16	0.35227	1059	4	0.79508	Threshold for gRNAs (at least 3 gRNAs) met
SYT17	0.35227	1063	4	0.75764	Threshold for gRNAs (at least 3 gRNAs) met
CENPV	0.35227	1064	3	0.60786	Threshold for gRNAs (at least 3 gRNAs) met
OXNAD1	0.35227	1067	3	0.94353	Threshold for gRNAs (at least 3 gRNAs) met
ARHGAP5	0.35227	1068	3	1.12	Threshold for gRNAs (at least 3 gRNAs) met
ACCS	0.35227	1071	4	0.80475	Threshold for gRNAs (at least 3 gRNAs) met
EXD2	0.35227	1073	4	0.48227	Threshold for gRNAs (at least 3 gRNAs) met
SCCPDH	0.35227	1075	3	0.36044	Threshold for gRNAs (at least 3 gRNAs) met
EFCAB13	0.35227	1077	3	0.74185	Threshold for gRNAs (at least 3 gRNAs) met
PSORS1C1	0.35227	1078	4	0.75661	Threshold for gRNAs (at least 3 gRNAs) met
MIA2	0.35227	1079	3	1.1076	Threshold for gRNAs (at least 3 gRNAs) met
PLXND1	0.35227	1080	4	0.74984	Threshold for gRNAs (at least 3 gRNAs) met
DDX18	0.35227	1081	4	0.83745	Threshold for gRNAs (at least 3 gRNAs) met
DRGX	0.35227	1082	4	0.99659	Threshold for gRNAs (at least 3 gRNAs) met
IRF4	0.35227	1085	4	0.64303	Threshold for gRNAs (at least 3 gRNAs) met
ZYG11B	0.35227	1086	4	0.59808	Threshold for gRNAs (at least 3 gRNAs) met
SLC25A21	0.35227	1088	3	0.37997	Threshold for gRNAs (at least 3 gRNAs) met
FAM102B	0.35227	1089	4	0.80337	Threshold for gRNAs (at least 3 gRNAs) met
SLC9A6	0.35227	1090	3	0.3867	Threshold for gRNAs (at least 3 gRNAs) met
MEX3A	0.35227	1091	3	0.56914	Threshold for gRNAs (at least 3 gRNAs) met
HPCA	0.35227	1092	4	0.88174	Threshold for gRNAs (at least 3 gRNAs) met
HIST1H4D	0.35227	1093	3	0.86759	Threshold for gRNAs (at least 3 gRNAs) met
IRF2	0.35227	1094	4	0.55785	Threshold for gRNAs (at least 3 gRNAs) met
DNPH1	0.35227	1095	4	1.0202	Threshold for gRNAs (at least 3 gRNAs) met
ZNF773	0.35227	1097	4	0.69587	Threshold for gRNAs (at least 3 gRNAs) met
G6PC3	0.35227	1098	3	0.76325	Threshold for gRNAs (at least 3 gRNAs) met
ANKRD52	0.35227	1099	3	0.86385	Threshold for gRNAs (at least 3 gRNAs) met
C6orf165	0.35227	1100	4	0.62243	Threshold for gRNAs (at least 3 gRNAs) met
SIT1	0.35227	1101	4	0.60998	Threshold for gRNAs (at least 3 gRNAs) met
TSEN2	0.35227	1102	4	0.8534	Threshold for gRNAs (at least 3 gRNAs) met
RIMBP2	0.35227	1103	4	0.66108	Threshold for gRNAs (at least 3 gRNAs) met
SLC25A29	0.35227	1104	3	0.34152	Threshold for gRNAs (at least 3 gRNAs) met
ZNF366	0.35227	1106	3	0.61896	Threshold for gRNAs (at least 3 gRNAs) met
COL6A3	0.35227	1108	3	0.36082	Threshold for gRNAs (at least 3 gRNAs) met
BLVRB	0.35227	1109	4	0.50935	Threshold for gRNAs (at least 3 gRNAs) met
ATG9A	0.35227	1110	4	1.1207	Threshold for gRNAs (at least 3 gRNAs) met
C5orf46	0.35227	1154	3	0.66612	Threshold for gRNAs (at least 3 gRNAs) met
WSB2	0.353632	918	4	0.29897	Threshold for gRNAs (at least 3 gRNAs) met
RBMS1	0.353632	1113	3	0.34348	Threshold for gRNAs (at least 3 gRNAs) met
KCNH7	0.353632	1115	4	0.80828	Threshold for gRNAs (at least 3 gRNAs) met
FAM118B	0.353825	1117	3	0.38466	Threshold for gRNAs (at least 3 gRNAs) met
EVL	0.353825	1118	4	0.76191	Threshold for gRNAs (at least 3 gRNAs) met
HLA-DPB1	0.353825	1119	4	0.79799	Threshold for gRNAs (at least 3 gRNAs) met
IL17RE	0.353825	1120	3	0.31672	Threshold for gRNAs (at least 3 gRNAs) met
KLK13	0.354115	1121	4	0.70539	Threshold for gRNAs (at least 3 gRNAs) met
PDLIM5	0.354191	769	9	0.37122	Threshold for gRNAs (at least 3 gRNAs) met
MLF1	0.354191	936	5	0.51974	Threshold for gRNAs (at least 3 gRNAs) met
LAMTOR5	0.354191	1125	4	0.7094	Threshold for gRNAs (at least 3 gRNAs) met
ITLN1	0.354191	1126	4	0.83548	Threshold for gRNAs (at least 3 gRNAs) met
HOMER2	0.354191	1129	4	0.32477	Threshold for gRNAs (at least 3 gRNAs) met
ZBTB37	0.354191	1130	4	0.81109	Threshold for gRNAs (at least 3 gRNAs) met
LONRF1	0.354191	1131	4	0.71451	Threshold for gRNAs (at least 3 gRNAs) met
BAD	0.354191	1132	4	0.54334	Threshold for gRNAs (at least 3 gRNAs) met
PLOD3	0.354191	1134	3	0.25527	Threshold for gRNAs (at least 3 gRNAs) met
BCL2	0.354191	1136	3	0.9195	Threshold for gRNAs (at least 3 gRNAs) met
GUCD1	0.354191	1137	4	0.48474	Threshold for gRNAs (at least 3 gRNAs) met
ABHD17B	0.354191	1138	3	0.46926	Threshold for gRNAs (at least 3 gRNAs) met
SPAST	0.354191	1139	4	0.24186	Threshold for gRNAs (at least 3 gRNAs) met
SLC6A19	0.354191	1140	3	0.67715	Threshold for gRNAs (at least 3 gRNAs) met
ATG4C	0.354191	1143	4	1.0834	Threshold for gRNAs (at least 3 gRNAs) met
ZNRF4	0.354199	1146	3	0.70462	Threshold for gRNAs (at least 3 gRNAs) met
UBE2E1	0.355069	1003	4	0.69399	Threshold for gRNAs (at least 3 gRNAs) met
CRISP1	0.355069	1060	3	0.62714	Threshold for gRNAs (at least 3 gRNAs) met
PRR13	0.355069	1061	3	0.50894	Threshold for gRNAs (at least 3 gRNAs) met
TMEM179	0.355069	1148	3	0.27548	Threshold for gRNAs (at least 3 gRNAs) met
AKAP2	0.355069	1149	4	0.57478	Threshold for gRNAs (at least 3 gRNAs) met
NR2F6	0.355069	1151	4	0.55594	Threshold for gRNAs (at least 3 gRNAs) met
PIWIL2	0.355069	1152	4	0.77934	Threshold for gRNAs (at least 3 gRNAs) met
PCDHA1	0.355069	1153	4	0.63722	Threshold for gRNAs (at least 3 gRNAs) met
VASH2	0.355069	1157	3	0.87318	Threshold for gRNAs (at least 3 gRNAs) met
MYCBP	0.355069	1159	3	0.60842	Threshold for gRNAs (at least 3 gRNAs) met
NDST2	0.355069	1160	3	0.86856	Threshold for gRNAs (at least 3 gRNAs) met
L3MBTL4	0.355069	1161	3	0.73994	Threshold for gRNAs (at least 3 gRNAs) met
SYCE3	0.355069	1162	3	0.55675	Threshold for gRNAs (at least 3 gRNAs) met
UBAP2	0.355069	1164	3	0.86538	Threshold for gRNAs (at least 3 gRNAs) met
ATP6V0C	0.355069	1165	3	1.2486	Threshold for gRNAs (at least 3 gRNAs) met
STRA6	0.355069	1166	4	0.67546	Threshold for gRNAs (at least 3 gRNAs) met
ZFP36	0.355069	1169	4	0.52325	Threshold for gRNAs (at least 3 gRNAs) met
MYPN	0.355069	1171	3	0.71602	Threshold for gRNAs (at least 3 gRNAs) met
STK39	0.355069	1172	3	0.31575	Threshold for gRNAs (at least 3 gRNAs) met
PCK2	0.355069	1173	4	0.66684	Threshold for gRNAs (at least 3 gRNAs) met
PPP1R14A	0.355069	1174	4	0.82452	Threshold for gRNAs (at least 3 gRNAs) met
MFSD10	0.355069	1175	4	0.68309	Threshold for gRNAs (at least 3 gRNAs) met
SNX27	0.355069	1177	4	0.51743	Threshold for gRNAs (at least 3 gRNAs) met
GRIN1	0.355069	1178	3	0.48276	Threshold for gRNAs (at least 3 gRNAs) met
STOX2	0.355069	1179	4	0.89431	Threshold for gRNAs (at least 3 gRNAs) met
ZNHIT2	0.355069	1181	3	0.61768	Threshold for gRNAs (at least 3 gRNAs) met
PCDHA8	0.355069	1182	4	1.5511	Threshold for gRNAs (at least 3 gRNAs) met
GALNT13	0.355069	1183	3	0.91128	Threshold for gRNAs (at least 3 gRNAs) met
ZNF385A	0.355069	1186	4	0.75651	Threshold for gRNAs (at least 3 gRNAs) met
CAPN15	0.355069	1187	3	0.72059	Threshold for gRNAs (at least 3 gRNAs) met
ACYP1	0.355069	1188	3	0.97508	Threshold for gRNAs (at least 3 gRNAs) met
RNFT2	0.355069	1193	4	0.61151	Threshold for gRNAs (at least 3 gRNAs) met
LCN10	0.355069	1195	4	0.69383	Threshold for gRNAs (at least 3 gRNAs) met
GRAMD1C	0.355069	1196	4	0.65895	Threshold for gRNAs (at least 3 gRNAs) met
UBE3B	0.355069	1198	4	0.80751	Threshold for gRNAs (at least 3 gRNAs) met
GALR2	0.355069	1199	3	0.24411	Threshold for gRNAs (at least 3 gRNAs) met
LUZP4	0.355069	1200	3	0.86759	Threshold for gRNAs (at least 3 gRNAs) met
MPO	0.355069	1201	4	0.59058	Threshold for gRNAs (at least 3 gRNAs) met
ENO2	0.355069	1202	3	0.7554	Threshold for gRNAs (at least 3 gRNAs) met
GRM3	0.355069	1203	4	0.52632	Threshold for gRNAs (at least 3 gRNAs) met
SAMD12	0.355069	1204	4	0.63995	Threshold for gRNAs (at least 3 gRNAs) met
C4orf22	0.355069	1206	3	0.82476	Threshold for gRNAs (at least 3 gRNAs) met
CNGA2	0.355069	1207	3	0.79967	Threshold for gRNAs (at least 3 gRNAs) met
RWDD2B	0.355069	1208	4	1.0013	Threshold for gRNAs (at least 3 gRNAs) met
RPS11	0.355069	1216	3	1.0307	Threshold for gRNAs (at least 3 gRNAs) met
DUSP8	0.355069	1222	4	0.38452	Threshold for gRNAs (at least 3 gRNAs) met
ZNF341	0.355069	1236	3	0.76795	Threshold for gRNAs (at least 3 gRNAs) met
LCA5	0.355069	1246	3	0.87356	Threshold for gRNAs (at least 3 gRNAs) met
ELTD1	0.355079	1210	3	0.25037	Threshold for gRNAs (at least 3 gRNAs) met
SLIT1	0.355091	1212	4	0.67649	Threshold for gRNAs (at least 3 gRNAs) met
MUM1L1	0.355282	1213	3	0.86644	Threshold for gRNAs (at least 3 gRNAs) met
DISC1	0.355454	851	5	-0.055292	Threshold for gRNAs (at least 3 gRNAs) met
GZMH	0.355454	1023	4	0.77775	Threshold for gRNAs (at least 3 gRNAs) met
TRANK1	0.355454	1214	3	0.58294	Threshold for gRNAs (at least 3 gRNAs) met
C3orf22	0.355454	1217	4	0.73672	Threshold for gRNAs (at least 3 gRNAs) met
TSPAN8	0.355454	1220	4	0.69076	Threshold for gRNAs (at least 3 gRNAs) met
IL13RA2	0.355454	1221	3	0.41058	Threshold for gRNAs (at least 3 gRNAs) met
ZBTB4	0.355454	1223	4	0.51161	Threshold for gRNAs (at least 3 gRNAs) met
EIF5A2	0.355454	1224	3	0.50309	Threshold for gRNAs (at least 3 gRNAs) met
FADD	0.355454	1225	4	0.59379	Threshold for gRNAs (at least 3 gRNAs) met
SPHKAP	0.355454	1226	4	0.55965	Threshold for gRNAs (at least 3 gRNAs) met
ANKRD62	0.355454	1227	4	0.76781	Threshold for gRNAs (at least 3 gRNAs) met
PAFAH1B3	0.355454	1228	4	0.48202	Threshold for gRNAs (at least 3 gRNAs) met
RSPO3	0.355454	1229	3	0.72355	Threshold for gRNAs (at least 3 gRNAs) met
TRABD2A	0.355454	1230	3	0.32848	Threshold for gRNAs (at least 3 gRNAs) met
SAPCD2	0.355454	1231	4	0.69218	Threshold for gRNAs (at least 3 gRNAs) met
DDT	0.355454	1504	3	0.49314	Threshold for gRNAs (at least 3 gRNAs) met
RPS21	0.355533	1232	3	0.98503	Threshold for gRNAs (at least 3 gRNAs) met
LRRC32	0.355544	1234	4	0.56262	Threshold for gRNAs (at least 3 gRNAs) met
TMEM64	0.355544	1235	3	0.38783	Threshold for gRNAs (at least 3 gRNAs) met
SYT5	0.355544	1237	4	0.46634	Threshold for gRNAs (at least 3 gRNAs) met
DEFB115	0.355544	1238	4	0.97416	Threshold for gRNAs (at least 3 gRNAs) met
RECQL	0.355544	1239	3	0.91254	Threshold for gRNAs (at least 3 gRNAs) met
GIMAP1	0.355544	1240	3	0.97918	Threshold for gRNAs (at least 3 gRNAs) met
RLTPR	0.355544	1242	4	0.51094	Threshold for gRNAs (at least 3 gRNAs) met
PLXNA1	0.355544	1243	4	0.76201	Threshold for gRNAs (at least 3 gRNAs) met
ZNF416	0.355544	1245	3	0.29394	Threshold for gRNAs (at least 3 gRNAs) met
ADNP	0.355544	1247	4	0.63753	Threshold for gRNAs (at least 3 gRNAs) met
ZNF614	0.355544	1248	3	1.1998	Threshold for gRNAs (at least 3 gRNAs) met
ATP6V0E2	0.355544	1249	4	0.33995	Threshold for gRNAs (at least 3 gRNAs) met
ADM2	0.355544	1250	3	0.61216	Threshold for gRNAs (at least 3 gRNAs) met
ANKRD45	0.355544	1251	4	0.59701	Threshold for gRNAs (at least 3 gRNAs) met
CNTN2	0.355544	1252	3	0.19738	Threshold for gRNAs (at least 3 gRNAs) met
EIF4A1	0.355544	1276	3	1.4707	Threshold for gRNAs (at least 3 gRNAs) met
OCM	0.355544	1281	4	0.5075	Threshold for gRNAs (at least 3 gRNAs) met
LCE2A	0.355544	1285	3	0.90189	Threshold for gRNAs (at least 3 gRNAs) met
CCND3	0.35576	837	7	0.28958	Threshold for gRNAs (at least 3 gRNAs) met
MOCS2	0.35576	980	6	0.71189	Threshold for gRNAs (at least 3 gRNAs) met
ZNF37A	0.35576	1254	3	0.83837	Threshold for gRNAs (at least 3 gRNAs) met
FSHB	0.35576	1256	3	0.77988	Threshold for gRNAs (at least 3 gRNAs) met
TFG	0.35576	1257	4	0.86142	Threshold for gRNAs (at least 3 gRNAs) met
KRTCAP3	0.35576	1260	4	0.41459	Threshold for gRNAs (at least 3 gRNAs) met
FAM47E-STBD1	0.35576	1297	3	0.87646	Threshold for gRNAs (at least 3 gRNAs) met
CLRN2	0.356078	1262	4	0.54798	Threshold for gRNAs (at least 3 gRNAs) met
TMEM155	0.356078	1264	3	1.0878	Threshold for gRNAs (at least 3 gRNAs) met
CENPBD1	0.356511	1267	4	0.57774	Threshold for gRNAs (at least 3 gRNAs) met
ANKRD49	0.356711	1268	3	0.47282	Threshold for gRNAs (at least 3 gRNAs) met
NGB	0.356711	1269	4	0.75025	Threshold for gRNAs (at least 3 gRNAs) met
KBTBD11	0.356711	1270	4	0.37302	Threshold for gRNAs (at least 3 gRNAs) met
FAM216A	0.356711	1271	3	0.36243	Threshold for gRNAs (at least 3 gRNAs) met
LRRC70	0.35709	1273	3	0.82551	Threshold for gRNAs (at least 3 gRNAs) met
HECTD1	0.35709	1275	4	0.76399	Threshold for gRNAs (at least 3 gRNAs) met
HIST2H2AA3	0.35709	1308	3	0.69406	Threshold for gRNAs (at least 3 gRNAs) met
LST1	0.357249	967	5	0.2579	Threshold for gRNAs (at least 3 gRNAs) met
NETO1	0.357249	1277	4	0.50865	Threshold for gRNAs (at least 3 gRNAs) met
DKK2	0.357249	1278	4	0.76759	Threshold for gRNAs (at least 3 gRNAs) met
DRG2	0.357249	1280	4	0.57519	Threshold for gRNAs (at least 3 gRNAs) met
DIRAS1	0.357718	1286	3	0.75834	Threshold for gRNAs (at least 3 gRNAs) met
ARGFX	0.357718	1287	3	0.87729	Threshold for gRNAs (at least 3 gRNAs) met
PPAPDC1B	0.357718	1288	3	0.79437	Threshold for gRNAs (at least 3 gRNAs) met
ZNF593	0.357718	1289	3	0.91434	Threshold for gRNAs (at least 3 gRNAs) met
TMEM120B	0.357718	1290	4	0.8076	Threshold for gRNAs (at least 3 gRNAs) met
BMP10	0.357718	1291	3	0.97089	Threshold for gRNAs (at least 3 gRNAs) met
DMRTB1	0.357869	1293	4	0.5185	Threshold for gRNAs (at least 3 gRNAs) met
SERPINB8	0.358247	928	4	-0.52534	Threshold for gRNAs (at least 3 gRNAs) met
ABR	0.358247	986	7	0.37292	Threshold for gRNAs (at least 3 gRNAs) met
ZNF254	0.358247	1034	6	0.74997	Threshold for gRNAs (at least 3 gRNAs) met
CD79B	0.358247	1084	6	0.4274	Threshold for gRNAs (at least 3 gRNAs) met
CSTF3	0.358247	1127	4	0.75262	Threshold for gRNAs (at least 3 gRNAs) met
CAMTA1	0.358247	1135	4	0.34602	Threshold for gRNAs (at least 3 gRNAs) met
ZHX2	0.358247	1298	4	0.69185	Threshold for gRNAs (at least 3 gRNAs) met
SYVN1	0.358247	1301	3	0.61401	Threshold for gRNAs (at least 3 gRNAs) met
HHATL	0.358247	1303	3	0.64164	Threshold for gRNAs (at least 3 gRNAs) met
RPS6KL1	0.358247	1305	3	0.56614	Threshold for gRNAs (at least 3 gRNAs) met
SPG20	0.358247	1306	3	0.41675	Threshold for gRNAs (at least 3 gRNAs) met
CD160	0.358247	1307	4	0.52326	Threshold for gRNAs (at least 3 gRNAs) met
CLDN6	0.358247	1309	3	1.0757	Threshold for gRNAs (at least 3 gRNAs) met
LRRN1	0.358247	1310	3	0.35268	Threshold for gRNAs (at least 3 gRNAs) met
DRAXIN	0.358247	1311	3	0.6723	Threshold for gRNAs (at least 3 gRNAs) met
RIMS4	0.358247	1312	4	0.45951	Threshold for gRNAs (at least 3 gRNAs) met
KIAA1731	0.358247	1313	4	0.57815	Threshold for gRNAs (at least 3 gRNAs) met
FGF11	0.358247	1314	4	0.63258	Threshold for gRNAs (at least 3 gRNAs) met
AGGF1	0.358247	1316	3	0.97696	Threshold for gRNAs (at least 3 gRNAs) met
ADCY10	0.358247	1318	3	0.98045	Threshold for gRNAs (at least 3 gRNAs) met
SLC17A4	0.358247	1320	3	1.0877	Threshold for gRNAs (at least 3 gRNAs) met
POLR2I	0.358247	1321	4	0.53753	Threshold for gRNAs (at least 3 gRNAs) met
CRTC2	0.358247	1322	4	0.69284	Threshold for gRNAs (at least 3 gRNAs) met
AAK1	0.358247	1323	3	0.61334	Threshold for gRNAs (at least 3 gRNAs) met
KIT	0.358247	1326	4	1.1035	Threshold for gRNAs (at least 3 gRNAs) met
TGFB1I1	0.358247	1327	4	0.49279	Threshold for gRNAs (at least 3 gRNAs) met
SMPDL3A	0.358247	1329	3	0.95419	Threshold for gRNAs (at least 3 gRNAs) met
TSTA3	0.358247	1330	4	0.6859	Threshold for gRNAs (at least 3 gRNAs) met
CA14	0.358247	1331	3	0.74138	Threshold for gRNAs (at least 3 gRNAs) met
SNX24	0.358247	1332	3	0.82823	Threshold for gRNAs (at least 3 gRNAs) met
WDR17	0.358247	1333	4	0.48085	Threshold for gRNAs (at least 3 gRNAs) met
ZNF638	0.358247	1334	4	0.79055	Threshold for gRNAs (at least 3 gRNAs) met
CLDN9	0.358247	1335	4	0.55169	Threshold for gRNAs (at least 3 gRNAs) met
CLEC17A	0.358247	1336	3	0.81962	Threshold for gRNAs (at least 3 gRNAs) met
ZDHHC19	0.358247	1337	4	0.50051	Threshold for gRNAs (at least 3 gRNAs) met
PHF23	0.358247	1338	3	0.65294	Threshold for gRNAs (at least 3 gRNAs) met
C4orf51	0.358247	1339	4	0.92545	Threshold for gRNAs (at least 3 gRNAs) met
CD36	0.358247	1340	4	0.69168	Threshold for gRNAs (at least 3 gRNAs) met
SEMA5A	0.358247	1341	3	0.68373	Threshold for gRNAs (at least 3 gRNAs) met
SLC17A1	0.358247	1343	3	0.38369	Threshold for gRNAs (at least 3 gRNAs) met
BMP1	0.358247	1344	3	0.77223	Threshold for gRNAs (at least 3 gRNAs) met
SERINC5	0.358247	1345	4	0.67947	Threshold for gRNAs (at least 3 gRNAs) met
ZNF682	0.358247	1346	3	0.64803	Threshold for gRNAs (at least 3 gRNAs) met
GTF2IRD1	0.358247	1347	4	0.49238	Threshold for gRNAs (at least 3 gRNAs) met
RGS1	0.358247	1349	4	0.75376	Threshold for gRNAs (at least 3 gRNAs) met
TTC23L	0.358247	1350	3	0.74305	Threshold for gRNAs (at least 3 gRNAs) met
FAM166A	0.358247	1352	4	0.57689	Threshold for gRNAs (at least 3 gRNAs) met
ARPC2	0.358247	1353	4	0.85816	Threshold for gRNAs (at least 3 gRNAs) met
HSPA1L	0.358247	1354	3	1.0285	Threshold for gRNAs (at least 3 gRNAs) met
SNX30	0.358247	1355	3	0.68294	Threshold for gRNAs (at least 3 gRNAs) met
KRTAP6-1	0.358247	1356	4	0.47745	Threshold for gRNAs (at least 3 gRNAs) met
KRT75	0.358247	1357	4	0.63459	Threshold for gRNAs (at least 3 gRNAs) met
CTSW	0.358247	1358	3	0.46511	Threshold for gRNAs (at least 3 gRNAs) met
VEPH1	0.358247	1360	4	0.65438	Threshold for gRNAs (at least 3 gRNAs) met
POF1B	0.358247	1361	3	0.89639	Threshold for gRNAs (at least 3 gRNAs) met
UBTF	0.358247	1362	4	0.65142	Threshold for gRNAs (at least 3 gRNAs) met
CSNK1E	0.358247	1363	3	0.67311	Threshold for gRNAs (at least 3 gRNAs) met
GRIN3A	0.358247	1364	4	0.7401	Threshold for gRNAs (at least 3 gRNAs) met
FNBP4	0.358247	1365	4	0.26793	Threshold for gRNAs (at least 3 gRNAs) met
ZNF764	0.358247	1366	4	0.62806	Threshold for gRNAs (at least 3 gRNAs) met
TLE2	0.358247	1368	3	0.75133	Threshold for gRNAs (at least 3 gRNAs) met
MUM1	0.358247	1369	4	0.52975	Threshold for gRNAs (at least 3 gRNAs) met
RNF175	0.358247	1371	4	0.39922	Threshold for gRNAs (at least 3 gRNAs) met
LUC7L	0.358247	1372	3	0.72404	Threshold for gRNAs (at least 3 gRNAs) met
TRAPPC10	0.358247	1373	4	0.59055	Threshold for gRNAs (at least 3 gRNAs) met
EPB41L2	0.358247	1374	3	0.20751	Threshold for gRNAs (at least 3 gRNAs) met
RBMS2	0.358247	1375	4	0.78647	Threshold for gRNAs (at least 3 gRNAs) met
NPAS3	0.358247	1376	4	0.4279	Threshold for gRNAs (at least 3 gRNAs) met
DKKL1	0.358247	1377	3	0.80584	Threshold for gRNAs (at least 3 gRNAs) met
JKAMP	0.358247	1378	4	0.75794	Threshold for gRNAs (at least 3 gRNAs) met
UBD	0.358247	1379	3	0.83294	Threshold for gRNAs (at least 3 gRNAs) met
PLAC9	0.358247	1380	4	0.92763	Threshold for gRNAs (at least 3 gRNAs) met
NFIA	0.358247	1381	3	0.57512	Threshold for gRNAs (at least 3 gRNAs) met
COL28A1	0.358247	1382	4	0.73569	Threshold for gRNAs (at least 3 gRNAs) met
TRIM2	0.358247	1384	4	0.71727	Threshold for gRNAs (at least 3 gRNAs) met
PIK3R4	0.358247	1385	4	0.7239	Threshold for gRNAs (at least 3 gRNAs) met
TMCO3	0.358451	1388	3	0.68964	Threshold for gRNAs (at least 3 gRNAs) met
DACH2	0.358645	1390	4	0.70032	Threshold for gRNAs (at least 3 gRNAs) met
KCNK18	0.358645	1391	3	0.51572	Threshold for gRNAs (at least 3 gRNAs) met
SLC7A14	0.358645	1392	3	0.55874	Threshold for gRNAs (at least 3 gRNAs) met
IQGAP3	0.358645	1393	3	0.67758	Threshold for gRNAs (at least 3 gRNAs) met
SLC16A3	0.358645	1394	3	0.57587	Threshold for gRNAs (at least 3 gRNAs) met
PFKP	0.358645	1395	4	0.66174	Threshold for gRNAs (at least 3 gRNAs) met
ANKS1A	0.358645	1396	3	0.72885	Threshold for gRNAs (at least 3 gRNAs) met
RBKS	0.358645	1397	3	0.68519	Threshold for gRNAs (at least 3 gRNAs) met
TF	0.358645	1399	3	0.55847	Threshold for gRNAs (at least 3 gRNAs) met
GPRC5A	0.358645	1400	4	0.93761	Threshold for gRNAs (at least 3 gRNAs) met
VPS51	0.358645	1402	4	0.55886	Threshold for gRNAs (at least 3 gRNAs) met
PANK1	0.358645	1403	3	0.42705	Threshold for gRNAs (at least 3 gRNAs) met
CACNA1H	0.358645	1405	3	0.47439	Threshold for gRNAs (at least 3 gRNAs) met
ZNF710	0.358645	1406	4	0.42435	Threshold for gRNAs (at least 3 gRNAs) met
KLF5	0.358645	1407	4	0.56748	Threshold for gRNAs (at least 3 gRNAs) met
KCNV1	0.358645	1408	3	0.6255	Threshold for gRNAs (at least 3 gRNAs) met
PAFAH1B1	0.358645	1443	3	1.3791	Threshold for gRNAs (at least 3 gRNAs) met
DAPL1	0.358645	1444	3	0.87735	Threshold for gRNAs (at least 3 gRNAs) met
THSD1	0.359551	1410	4	0.61012	Threshold for gRNAs (at least 3 gRNAs) met
PARP11	0.359551	1411	3	0.5747	Threshold for gRNAs (at least 3 gRNAs) met
FAM83H	0.360653	1415	4	0.48008	Threshold for gRNAs (at least 3 gRNAs) met
SSTR5	0.360653	1417	4	0.47433	Threshold for gRNAs (at least 3 gRNAs) met
HELLS	0.360653	1459	3	0.92031	Threshold for gRNAs (at least 3 gRNAs) met
TTC22	0.360781	1419	3	0.45142	Threshold for gRNAs (at least 3 gRNAs) met
C11orf48	0.360781	1421	3	0.94401	Threshold for gRNAs (at least 3 gRNAs) met
DGKI	0.360781	1422	4	0.51294	Threshold for gRNAs (at least 3 gRNAs) met
IGSF9	0.360781	1423	3	0.49719	Threshold for gRNAs (at least 3 gRNAs) met
BSCL2	0.360781	1424	4	0.68678	Threshold for gRNAs (at least 3 gRNAs) met
RPP14	0.360781	1425	3	1.0771	Threshold for gRNAs (at least 3 gRNAs) met
WDR65	0.360781	1428	4	0.60004	Threshold for gRNAs (at least 3 gRNAs) met
BMP7	0.360781	1429	4	0.63996	Threshold for gRNAs (at least 3 gRNAs) met
TMEM37	0.360781	1430	3	0.69125	Threshold for gRNAs (at least 3 gRNAs) met
MCTS1	0.360781	1431	3	1.3672	Threshold for gRNAs (at least 3 gRNAs) met
RPL27A	0.360781	1480	3	1.1259	Threshold for gRNAs (at least 3 gRNAs) met
IFNA1	0.360781	1744	3	0.37439	Threshold for gRNAs (at least 3 gRNAs) met
KIAA1033	0.360892	1433	3	0.67223	Threshold for gRNAs (at least 3 gRNAs) met
S100P	0.360892	1435	3	0.77628	Threshold for gRNAs (at least 3 gRNAs) met
NOL3	0.360892	1437	3	0.76768	Threshold for gRNAs (at least 3 gRNAs) met
LRRC43	0.360892	1438	4	0.59123	Threshold for gRNAs (at least 3 gRNAs) met
SMIM18	0.360892	1439	3	0.64049	Threshold for gRNAs (at least 3 gRNAs) met
CNST	0.360892	1441	3	0.71924	Threshold for gRNAs (at least 3 gRNAs) met
ARL13A	0.360892	1442	3	0.87455	Threshold for gRNAs (at least 3 gRNAs) met
EDF1	0.360892	1445	3	0.39384	Threshold for gRNAs (at least 3 gRNAs) met
LCN12	0.360892	1446	3	0.89045	Threshold for gRNAs (at least 3 gRNAs) met
MAML3	0.360892	1447	3	0.65026	Threshold for gRNAs (at least 3 gRNAs) met
LTN1	0.360934	1448	3	0.96782	Threshold for gRNAs (at least 3 gRNAs) met
ANKS1B	0.361567	1006	6	-0.71854	Threshold for gRNAs (at least 3 gRNAs) met
MOV10L1	0.361567	1156	4	0.14287	Threshold for gRNAs (at least 3 gRNAs) met
SERF2	0.361567	1265	6	0.60429	Threshold for gRNAs (at least 3 gRNAs) met
FPGT	0.361567	1450	3	0.48993	Threshold for gRNAs (at least 3 gRNAs) met
PSORS1C2	0.361567	1451	3	0.59585	Threshold for gRNAs (at least 3 gRNAs) met
SERPINA11	0.361567	1453	4	0.75681	Threshold for gRNAs (at least 3 gRNAs) met
CMTM5	0.361567	1454	4	0.43483	Threshold for gRNAs (at least 3 gRNAs) met
APLF	0.361567	1458	3	0.69579	Threshold for gRNAs (at least 3 gRNAs) met
FBXO45	0.361567	1460	4	0.80741	Threshold for gRNAs (at least 3 gRNAs) met
MPC1	0.361567	1461	4	1.1454	Threshold for gRNAs (at least 3 gRNAs) met
ATP1A1	0.361567	1464	4	0.81267	Threshold for gRNAs (at least 3 gRNAs) met
ACRV1	0.361567	1466	4	0.66221	Threshold for gRNAs (at least 3 gRNAs) met
ZNF584	0.361567	1467	4	0.66935	Threshold for gRNAs (at least 3 gRNAs) met
KIF3B	0.361567	1468	4	0.6905	Threshold for gRNAs (at least 3 gRNAs) met
VPS13D	0.361567	1469	3	1.0049	Threshold for gRNAs (at least 3 gRNAs) met
ABHD14A	0.361567	1471	4	0.8192	Threshold for gRNAs (at least 3 gRNAs) met
TMEM161B	0.361567	1472	3	0.44568	Threshold for gRNAs (at least 3 gRNAs) met
BCAT2	0.361567	1473	3	0.72909	Threshold for gRNAs (at least 3 gRNAs) met
TAF12	0.361567	1474	3	0.69016	Threshold for gRNAs (at least 3 gRNAs) met
GHRH	0.361567	1475	3	0.43086	Threshold for gRNAs (at least 3 gRNAs) met
CEBPE	0.361567	1476	4	0.95255	Threshold for gRNAs (at least 3 gRNAs) met
FAM24B	0.361567	1477	4	0.38566	Threshold for gRNAs (at least 3 gRNAs) met
BOD1L2	0.361567	1478	3	0.86521	Threshold for gRNAs (at least 3 gRNAs) met
MAPK12	0.361567	1481	3	0.45442	Threshold for gRNAs (at least 3 gRNAs) met
FCRL1	0.361567	1482	3	0.45688	Threshold for gRNAs (at least 3 gRNAs) met
THSD7A	0.361567	1486	4	0.50438	Threshold for gRNAs (at least 3 gRNAs) met
FUT3	0.361567	1487	4	0.41588	Threshold for gRNAs (at least 3 gRNAs) met
TMEM138	0.361567	1488	3	0.82427	Threshold for gRNAs (at least 3 gRNAs) met
ARHGAP12	0.361567	1490	4	0.94554	Threshold for gRNAs (at least 3 gRNAs) met
CREB3	0.361567	1492	4	0.75469	Threshold for gRNAs (at least 3 gRNAs) met
EYS	0.361567	1494	3	1.0556	Threshold for gRNAs (at least 3 gRNAs) met
TRABD	0.361567	1496	4	0.44338	Threshold for gRNAs (at least 3 gRNAs) met
SLC46A2	0.361567	1497	3	0.84392	Threshold for gRNAs (at least 3 gRNAs) met
AFMID	0.361567	1498	4	0.60841	Threshold for gRNAs (at least 3 gRNAs) met
DUSP5	0.361567	1499	4	0.77503	Threshold for gRNAs (at least 3 gRNAs) met
ZBTB2	0.361567	1500	3	0.59913	Threshold for gRNAs (at least 3 gRNAs) met
FAM221B	0.361567	1501	4	0.68389	Threshold for gRNAs (at least 3 gRNAs) met
WNT5B	0.361567	1502	3	0.53298	Threshold for gRNAs (at least 3 gRNAs) met
UPK3B	0.361567	1503	3	0.28728	Threshold for gRNAs (at least 3 gRNAs) met
ELF3	0.361567	1507	3	0.35674	Threshold for gRNAs (at least 3 gRNAs) met
ZNF211	0.361567	1508	4	0.6417	Threshold for gRNAs (at least 3 gRNAs) met
PUS3	0.361567	1510	3	0.92234	Threshold for gRNAs (at least 3 gRNAs) met
BCL2A1	0.361567	1513	4	0.88565	Threshold for gRNAs (at least 3 gRNAs) met
ARHGEF4	0.361567	1514	4	0.42597	Threshold for gRNAs (at least 3 gRNAs) met
NMT2	0.361567	1516	4	0.60405	Threshold for gRNAs (at least 3 gRNAs) met
APBB3	0.361567	1517	3	0.52555	Threshold for gRNAs (at least 3 gRNAs) met
PHKA2	0.361567	1518	4	0.6265	Threshold for gRNAs (at least 3 gRNAs) met
GRID2IP	0.361567	1519	3	0.73447	Threshold for gRNAs (at least 3 gRNAs) met
EFEMP1	0.361567	1521	4	0.75733	Threshold for gRNAs (at least 3 gRNAs) met
SPR	0.361567	1523	4	0.3906	Threshold for gRNAs (at least 3 gRNAs) met
ATG14	0.361567	1524	4	0.83948	Threshold for gRNAs (at least 3 gRNAs) met
LIN28A	0.361567	1526	3	0.83093	Threshold for gRNAs (at least 3 gRNAs) met
KRT34	0.361567	1527	4	0.85655	Threshold for gRNAs (at least 3 gRNAs) met
PLXNA3	0.361567	1528	3	0.97374	Threshold for gRNAs (at least 3 gRNAs) met
TCP10L	0.361567	1529	3	0.438	Threshold for gRNAs (at least 3 gRNAs) met
FSCN3	0.361567	1530	4	0.55865	Threshold for gRNAs (at least 3 gRNAs) met
OSBPL8	0.361567	1531	3	1.0879	Threshold for gRNAs (at least 3 gRNAs) met
PRRG4	0.361567	1533	4	0.46778	Threshold for gRNAs (at least 3 gRNAs) met
PDHB	0.361567	1534	3	0.33444	Threshold for gRNAs (at least 3 gRNAs) met
PAFAH1B2	0.361567	1536	3	0.84091	Threshold for gRNAs (at least 3 gRNAs) met
PPP1R37	0.361567	1537	4	0.48336	Threshold for gRNAs (at least 3 gRNAs) met
TIMM17A	0.361567	1539	3	0.9223	Threshold for gRNAs (at least 3 gRNAs) met
PRAMEF1	0.361567	1786	3	0.93356	Threshold for gRNAs (at least 3 gRNAs) met
KRT33B	0.361567	1800	3	0.79947	Threshold for gRNAs (at least 3 gRNAs) met
TOX2	0.361659	1540	4	0.78813	Threshold for gRNAs (at least 3 gRNAs) met
TMLHE	0.361659	1541	4	0.70659	Threshold for gRNAs (at least 3 gRNAs) met
LRFN1	0.362213	1544	3	0.29332	Threshold for gRNAs (at least 3 gRNAs) met
CLEC7A	0.362259	1144	8	0.64258	Threshold for gRNAs (at least 3 gRNAs) met
PHF8	0.362259	1545	4	0.42019	Threshold for gRNAs (at least 3 gRNAs) met
SREBF1	0.362259	1548	3	0.571	Threshold for gRNAs (at least 3 gRNAs) met
AP1G2	0.362259	1549	4	0.49402	Threshold for gRNAs (at least 3 gRNAs) met
DENND5A	0.362259	1550	4	0.5253	Threshold for gRNAs (at least 3 gRNAs) met
DOCK8	0.362259	1552	4	0.73283	Threshold for gRNAs (at least 3 gRNAs) met
SERPINE2	0.362259	1553	3	0.75572	Threshold for gRNAs (at least 3 gRNAs) met
TMEM174	0.362259	1557	3	0.74537	Threshold for gRNAs (at least 3 gRNAs) met
STEAP3	0.362259	1558	4	0.3174	Threshold for gRNAs (at least 3 gRNAs) met
LRP2	0.362259	1559	3	0.58639	Threshold for gRNAs (at least 3 gRNAs) met
C20orf197	0.362259	1560	4	0.96697	Threshold for gRNAs (at least 3 gRNAs) met
SH3TC2	0.362259	1562	4	0.70023	Threshold for gRNAs (at least 3 gRNAs) met
RAC1	0.362259	1629	3	1.2666	Threshold for gRNAs (at least 3 gRNAs) met
UGT2A1	0.362514	1563	3	0.45268	Threshold for gRNAs (at least 3 gRNAs) met
KLK8	0.362547	1122	7	0.36369	Threshold for gRNAs (at least 3 gRNAs) met
R3HCC1L	0.362547	1209	7	0.63558	Threshold for gRNAs (at least 3 gRNAs) met
NAA15	0.362547	1564	3	0.58163	Threshold for gRNAs (at least 3 gRNAs) met
ZNF169	0.362547	1566	4	0.78281	Threshold for gRNAs (at least 3 gRNAs) met
CDPF1	0.362547	1567	4	0.41292	Threshold for gRNAs (at least 3 gRNAs) met
SEL1L2	0.362547	1568	4	0.73631	Threshold for gRNAs (at least 3 gRNAs) met
SERPINH1	0.362547	1569	4	0.69313	Threshold for gRNAs (at least 3 gRNAs) met
DCAF12L1	0.362547	1570	3	0.61472	Threshold for gRNAs (at least 3 gRNAs) met
SDCBP	0.362547	1572	3	0.67358	Threshold for gRNAs (at least 3 gRNAs) met
IQCD	0.362716	1577	3	0.60676	Threshold for gRNAs (at least 3 gRNAs) met
NF2	0.363432	1219	7	0.44096	Threshold for gRNAs (at least 3 gRNAs) met
HMGN3	0.363432	1432	3	0.58502	Threshold for gRNAs (at least 3 gRNAs) met
KCNJ11	0.363432	1579	4	0.41122	Threshold for gRNAs (at least 3 gRNAs) met
RAB13	0.363432	1580	3	0.92099	Threshold for gRNAs (at least 3 gRNAs) met
DHX40	0.363432	1584	4	1.0299	Threshold for gRNAs (at least 3 gRNAs) met
GCG	0.363432	1585	4	0.72968	Threshold for gRNAs (at least 3 gRNAs) met
FAM171B	0.363432	1586	3	0.34045	Threshold for gRNAs (at least 3 gRNAs) met
KCTD21	0.363432	1587	4	0.39675	Threshold for gRNAs (at least 3 gRNAs) met
RHBDD2	0.363432	1588	4	0.78393	Threshold for gRNAs (at least 3 gRNAs) met
TESC	0.363432	1591	4	0.75859	Threshold for gRNAs (at least 3 gRNAs) met
PCDHB7	0.363432	1592	3	0.73135	Threshold for gRNAs (at least 3 gRNAs) met
APC2	0.363432	1593	4	0.56854	Threshold for gRNAs (at least 3 gRNAs) met
C12orf39	0.363432	1594	4	1.1189	Threshold for gRNAs (at least 3 gRNAs) met
GMDS	0.363432	1595	4	0.64635	Threshold for gRNAs (at least 3 gRNAs) met
ADD1	0.363854	1597	3	0.33122	Threshold for gRNAs (at least 3 gRNAs) met
CHMP4C	0.36395	1600	4	0.79924	Threshold for gRNAs (at least 3 gRNAs) met
KLHL24	0.36395	1601	3	0.44798	Threshold for gRNAs (at least 3 gRNAs) met
TMEM131	0.36395	1602	3	0.9717	Threshold for gRNAs (at least 3 gRNAs) met
TAGLN3	0.36395	1603	3	0.77476	Threshold for gRNAs (at least 3 gRNAs) met
ZNF770	0.36395	1605	3	0.23816	Threshold for gRNAs (at least 3 gRNAs) met
ZFP36L2	0.36395	1606	3	0.53171	Threshold for gRNAs (at least 3 gRNAs) met
RNF20	0.36395	1608	4	0.72179	Threshold for gRNAs (at least 3 gRNAs) met
EPO	0.36395	1609	4	0.72752	Threshold for gRNAs (at least 3 gRNAs) met
ART1	0.36395	1611	3	0.80398	Threshold for gRNAs (at least 3 gRNAs) met
TLR1	0.36395	1612	4	0.65385	Threshold for gRNAs (at least 3 gRNAs) met
ABHD3	0.36395	1613	3	0.68173	Threshold for gRNAs (at least 3 gRNAs) met
KDM6B	0.36395	1614	3	0.70423	Threshold for gRNAs (at least 3 gRNAs) met
REEP4	0.36395	1615	3	0.40077	Threshold for gRNAs (at least 3 gRNAs) met
HSD17B1	0.364486	1621	3	0.58537	Threshold for gRNAs (at least 3 gRNAs) met
FAM162B	0.364486	1622	3	0.63084	Threshold for gRNAs (at least 3 gRNAs) met
IGJ	0.364486	1623	3	0.76585	Threshold for gRNAs (at least 3 gRNAs) met
DAP	0.364486	1625	4	0.55299	Threshold for gRNAs (at least 3 gRNAs) met
C9	0.364486	1626	4	0.64302	Threshold for gRNAs (at least 3 gRNAs) met
COL25A1	0.364486	1627	4	0.63033	Threshold for gRNAs (at least 3 gRNAs) met
DHX58	0.364486	1628	3	0.32747	Threshold for gRNAs (at least 3 gRNAs) met
TNIP2	0.364486	1630	4	0.40822	Threshold for gRNAs (at least 3 gRNAs) met
FGD5	0.36475	1631	4	0.47102	Threshold for gRNAs (at least 3 gRNAs) met
RIPPLY2	0.364926	1632	3	0.37269	Threshold for gRNAs (at least 3 gRNAs) met
HSFY2	0.364989	1967	3	0.42058	Threshold for gRNAs (at least 3 gRNAs) met
KLHL7	0.365161	1463	3	0.40826	Threshold for gRNAs (at least 3 gRNAs) met
MICAL3	0.365161	1634	4	0.48434	Threshold for gRNAs (at least 3 gRNAs) met
SCP2	0.365339	1107	9	0.40943	Threshold for gRNAs (at least 3 gRNAs) met
TANGO2	0.365339	1185	6	0.12901	Threshold for gRNAs (at least 3 gRNAs) met
NUDT13	0.365339	1284	5	-0.16832	Threshold for gRNAs (at least 3 gRNAs) met
FAM122C	0.365339	1295	6	0.22716	Threshold for gRNAs (at least 3 gRNAs) met
PPP4R4	0.365339	1440	4	0.28479	Threshold for gRNAs (at least 3 gRNAs) met
IL32	0.365339	1512	4	0.72846	Threshold for gRNAs (at least 3 gRNAs) met
C18orf21	0.365339	1535	5	0.86063	Threshold for gRNAs (at least 3 gRNAs) met
C1QTNF1	0.365339	1576	3	0.42678	Threshold for gRNAs (at least 3 gRNAs) met
FAM47B	0.365339	1638	4	0.57162	Threshold for gRNAs (at least 3 gRNAs) met
PTPN7	0.365339	1639	4	0.53163	Threshold for gRNAs (at least 3 gRNAs) met
AARD	0.365339	1640	3	0.43497	Threshold for gRNAs (at least 3 gRNAs) met
CD81	0.365339	1642	4	0.73678	Threshold for gRNAs (at least 3 gRNAs) met
DNAJC5B	0.365339	1644	3	0.54057	Threshold for gRNAs (at least 3 gRNAs) met
SRCAP	0.365339	1645	3	1.2337	Threshold for gRNAs (at least 3 gRNAs) met
TMEM180	0.365339	1646	4	0.62375	Threshold for gRNAs (at least 3 gRNAs) met
QDPR	0.365339	1647	3	0.8282	Threshold for gRNAs (at least 3 gRNAs) met
PRAF2	0.365339	1648	4	0.50942	Threshold for gRNAs (at least 3 gRNAs) met
PLA2G2A	0.365339	1649	3	0.7607	Threshold for gRNAs (at least 3 gRNAs) met
C5orf55	0.365339	1651	3	0.82547	Threshold for gRNAs (at least 3 gRNAs) met
ZNF19	0.365339	1652	4	0.42857	Threshold for gRNAs (at least 3 gRNAs) met
SMCP	0.365339	1653	3	0.78089	Threshold for gRNAs (at least 3 gRNAs) met
PPARG	0.365339	1654	3	0.61989	Threshold for gRNAs (at least 3 gRNAs) met
TM7SF2	0.365339	1655	4	0.65079	Threshold for gRNAs (at least 3 gRNAs) met
RNF19B	0.365339	1656	4	0.49968	Threshold for gRNAs (at least 3 gRNAs) met
GUCY1A2	0.365339	1658	4	0.6098	Threshold for gRNAs (at least 3 gRNAs) met
STK16	0.365339	1659	4	0.44907	Threshold for gRNAs (at least 3 gRNAs) met
RPS6KB2	0.365339	1660	4	0.58361	Threshold for gRNAs (at least 3 gRNAs) met
C11orf70	0.365339	1662	3	0.95432	Threshold for gRNAs (at least 3 gRNAs) met
NOTCH4	0.365339	1663	3	0.51666	Threshold for gRNAs (at least 3 gRNAs) met
LBR	0.365339	1664	3	0.88344	Threshold for gRNAs (at least 3 gRNAs) met
MAFB	0.365339	1665	4	0.42733	Threshold for gRNAs (at least 3 gRNAs) met
ARMC6	0.365339	1666	3	0.86342	Threshold for gRNAs (at least 3 gRNAs) met
MUL1	0.365339	1669	4	0.82267	Threshold for gRNAs (at least 3 gRNAs) met
GALNT2	0.365339	1670	4	0.51024	Threshold for gRNAs (at least 3 gRNAs) met
DNAJC1	0.365339	1671	4	0.81643	Threshold for gRNAs (at least 3 gRNAs) met
PLS3	0.365339	1673	4	0.76832	Threshold for gRNAs (at least 3 gRNAs) met
C21orf2	0.365339	1674	4	0.50843	Threshold for gRNAs (at least 3 gRNAs) met
CENPB	0.365339	1675	3	0.73639	Threshold for gRNAs (at least 3 gRNAs) met
AIFM2	0.365339	1676	4	0.7815	Threshold for gRNAs (at least 3 gRNAs) met
SGMS1	0.365339	1678	3	0.92083	Threshold for gRNAs (at least 3 gRNAs) met
CETP	0.365339	1680	4	0.59463	Threshold for gRNAs (at least 3 gRNAs) met
ZDHHC24	0.365339	1682	3	0.58477	Threshold for gRNAs (at least 3 gRNAs) met
C14orf183	0.365339	1683	3	0.78127	Threshold for gRNAs (at least 3 gRNAs) met
TMPRSS15	0.365339	1684	4	0.48513	Threshold for gRNAs (at least 3 gRNAs) met
ARHGAP18	0.365339	1685	3	0.46052	Threshold for gRNAs (at least 3 gRNAs) met
GDF6	0.365339	1688	4	0.43174	Threshold for gRNAs (at least 3 gRNAs) met
C8orf34	0.365339	1689	4	0.58851	Threshold for gRNAs (at least 3 gRNAs) met
IFI44L	0.365339	1691	3	1.1031	Threshold for gRNAs (at least 3 gRNAs) met
OLFML1	0.365339	1692	4	0.51205	Threshold for gRNAs (at least 3 gRNAs) met
LILRA4	0.365339	1693	4	0.5839	Threshold for gRNAs (at least 3 gRNAs) met
ZBBX	0.365339	1694	3	0.2971	Threshold for gRNAs (at least 3 gRNAs) met
LBP	0.365339	1696	3	0.57605	Threshold for gRNAs (at least 3 gRNAs) met
UNC5C	0.365339	1698	4	0.44489	Threshold for gRNAs (at least 3 gRNAs) met
LDLRAD4	0.365339	1700	3	0.66876	Threshold for gRNAs (at least 3 gRNAs) met
C10orf131	0.365339	1701	4	0.68661	Threshold for gRNAs (at least 3 gRNAs) met
ERN1	0.365339	1702	4	0.50078	Threshold for gRNAs (at least 3 gRNAs) met
FAM110B	0.365339	1704	4	0.45313	Threshold for gRNAs (at least 3 gRNAs) met
CCL28	0.365339	1705	3	0.39877	Threshold for gRNAs (at least 3 gRNAs) met
SOX21	0.365339	1707	4	0.73679	Threshold for gRNAs (at least 3 gRNAs) met
TNFRSF17	0.365339	1709	4	0.75841	Threshold for gRNAs (at least 3 gRNAs) met
DDHD1	0.365339	1712	4	0.53161	Threshold for gRNAs (at least 3 gRNAs) met
GALNT16	0.365339	1714	4	0.54377	Threshold for gRNAs (at least 3 gRNAs) met
CGNL1	0.365339	1715	3	0.71165	Threshold for gRNAs (at least 3 gRNAs) met
COA1	0.365339	1716	3	0.74357	Threshold for gRNAs (at least 3 gRNAs) met
UGT1A10	0.365339	1717	4	0.69617	Threshold for gRNAs (at least 3 gRNAs) met
C6orf195	0.365339	1718	4	0.43538	Threshold for gRNAs (at least 3 gRNAs) met
BMP2	0.365339	1721	4	0.47986	Threshold for gRNAs (at least 3 gRNAs) met
TMPO	0.365339	1722	4	0.90668	Threshold for gRNAs (at least 3 gRNAs) met
SMOX	0.365339	1723	3	0.30661	Threshold for gRNAs (at least 3 gRNAs) met
UBE2E3	0.365339	1726	4	0.38541	Threshold for gRNAs (at least 3 gRNAs) met
RSRC2	0.365339	1728	3	0.35237	Threshold for gRNAs (at least 3 gRNAs) met
BMP15	0.365339	1729	4	0.65751	Threshold for gRNAs (at least 3 gRNAs) met
BMP4	0.365339	1731	3	0.51406	Threshold for gRNAs (at least 3 gRNAs) met
ACSL6	0.365339	1733	4	0.41794	Threshold for gRNAs (at least 3 gRNAs) met
CST9	0.365339	1734	4	0.54406	Threshold for gRNAs (at least 3 gRNAs) met
XPO6	0.365339	1735	4	0.47892	Threshold for gRNAs (at least 3 gRNAs) met
DNAJC27	0.365339	1737	4	0.75747	Threshold for gRNAs (at least 3 gRNAs) met
FAXC	0.365339	1739	4	0.45902	Threshold for gRNAs (at least 3 gRNAs) met
NIT1	0.365339	1740	4	0.38961	Threshold for gRNAs (at least 3 gRNAs) met
C16orf90	0.365339	1741	3	0.40997	Threshold for gRNAs (at least 3 gRNAs) met
MBLAC1	0.365339	1742	4	0.52781	Threshold for gRNAs (at least 3 gRNAs) met
C17orf78	0.365339	1743	3	0.83837	Threshold for gRNAs (at least 3 gRNAs) met
C4orf27	0.365339	1746	3	0.82521	Threshold for gRNAs (at least 3 gRNAs) met
TRIML1	0.365339	1747	3	0.79605	Threshold for gRNAs (at least 3 gRNAs) met
FOXO3	0.365339	1752	3	0.65314	Threshold for gRNAs (at least 3 gRNAs) met
THBD	0.365339	1754	3	0.65637	Threshold for gRNAs (at least 3 gRNAs) met
ELANE	0.365339	1756	3	0.65612	Threshold for gRNAs (at least 3 gRNAs) met
DHRS12	0.365339	1757	4	1.0797	Threshold for gRNAs (at least 3 gRNAs) met
STX7	0.365339	1758	3	0.45143	Threshold for gRNAs (at least 3 gRNAs) met
TMEM184C	0.365339	1759	3	1.0474	Threshold for gRNAs (at least 3 gRNAs) met
NT5C1A	0.365339	1761	4	0.39632	Threshold for gRNAs (at least 3 gRNAs) met
DDX19B	0.365339	1763	3	0.9569	Threshold for gRNAs (at least 3 gRNAs) met
DARC	0.365339	1764	4	0.38994	Threshold for gRNAs (at least 3 gRNAs) met
CNOT4	0.365339	1765	4	0.5257	Threshold for gRNAs (at least 3 gRNAs) met
C10orf11	0.365339	1768	4	0.52875	Threshold for gRNAs (at least 3 gRNAs) met
PPAN	0.365339	1769	4	0.92634	Threshold for gRNAs (at least 3 gRNAs) met
BEST4	0.365339	1770	3	0.28096	Threshold for gRNAs (at least 3 gRNAs) met
ZNF737	0.365339	1773	4	0.55027	Threshold for gRNAs (at least 3 gRNAs) met
TRNAU1AP	0.365339	1774	3	0.36436	Threshold for gRNAs (at least 3 gRNAs) met
C11orf40	0.365339	1775	3	0.76369	Threshold for gRNAs (at least 3 gRNAs) met
GADD45G	0.365339	1777	3	0.28301	Threshold for gRNAs (at least 3 gRNAs) met
RAN	0.365339	1778	3	1.4495	Threshold for gRNAs (at least 3 gRNAs) met
PRL	0.365339	1779	3	0.83065	Threshold for gRNAs (at least 3 gRNAs) met
RNF144B	0.365339	1781	4	0.35241	Threshold for gRNAs (at least 3 gRNAs) met
MGAT5B	0.365339	1782	4	0.55528	Threshold for gRNAs (at least 3 gRNAs) met
KCTD3	0.365339	1783	4	0.58053	Threshold for gRNAs (at least 3 gRNAs) met
UPK3A	0.365339	1784	4	0.38331	Threshold for gRNAs (at least 3 gRNAs) met
ULK4	0.365339	1785	3	0.35203	Threshold for gRNAs (at least 3 gRNAs) met
ZBTB39	0.365339	1787	3	0.72466	Threshold for gRNAs (at least 3 gRNAs) met
LOXL1	0.365339	1788	3	0.30201	Threshold for gRNAs (at least 3 gRNAs) met
RUNDC1	0.365339	1790	3	0.70418	Threshold for gRNAs (at least 3 gRNAs) met
ZNF346	0.365339	1791	4	0.69258	Threshold for gRNAs (at least 3 gRNAs) met
PMP2	0.365339	1792	3	0.55258	Threshold for gRNAs (at least 3 gRNAs) met
IPCEF1	0.365339	1794	3	0.41073	Threshold for gRNAs (at least 3 gRNAs) met
SRPX2	0.365339	1795	4	0.71613	Threshold for gRNAs (at least 3 gRNAs) met
OVGP1	0.365339	1796	3	0.59665	Threshold for gRNAs (at least 3 gRNAs) met
INSL5	0.365339	1798	3	0.99879	Threshold for gRNAs (at least 3 gRNAs) met
PSG1	0.365339	1865	3	0.70918	Threshold for gRNAs (at least 3 gRNAs) met
DIRC1	0.365339	1885	3	0.82569	Threshold for gRNAs (at least 3 gRNAs) met
ABCE1	0.365339	1899	3	0.97074	Threshold for gRNAs (at least 3 gRNAs) met
MAP2K7	0.365339	1904	3	0.61175	Threshold for gRNAs (at least 3 gRNAs) met
KRT31	0.365339	1917	3	0.56753	Threshold for gRNAs (at least 3 gRNAs) met
CRB2	0.365443	1799	3	0.19957	Threshold for gRNAs (at least 3 gRNAs) met
LRRIQ1	0.365443	1802	4	0.55369	Threshold for gRNAs (at least 3 gRNAs) met
SRXN1	0.365443	1803	4	0.59606	Threshold for gRNAs (at least 3 gRNAs) met
HOOK2	0.365867	1804	3	0.48411	Threshold for gRNAs (at least 3 gRNAs) met
CREB5	0.365953	1807	4	0.5412	Threshold for gRNAs (at least 3 gRNAs) met
MET	0.365953	1808	3	0.85512	Threshold for gRNAs (at least 3 gRNAs) met
ATG2B	0.365953	1811	4	0.43663	Threshold for gRNAs (at least 3 gRNAs) met
APAF1	0.365953	1812	3	0.85402	Threshold for gRNAs (at least 3 gRNAs) met
BCL2L2	0.365953	1814	4	0.74008	Threshold for gRNAs (at least 3 gRNAs) met
TTBK2	0.365953	1815	4	0.61268	Threshold for gRNAs (at least 3 gRNAs) met
SCAMP5	0.365953	1816	3	0.2854	Threshold for gRNAs (at least 3 gRNAs) met
TRIM8	0.365953	1943	3	0.67075	Threshold for gRNAs (at least 3 gRNAs) met
DLG2	0.365961	1491	6	0.47863	Threshold for gRNAs (at least 3 gRNAs) met
UBE2L3	0.365961	1633	3	0.25489	Threshold for gRNAs (at least 3 gRNAs) met
TSR3	0.365961	1819	3	0.59918	Threshold for gRNAs (at least 3 gRNAs) met
MPHOSPH9	0.365961	1821	3	0.82952	Threshold for gRNAs (at least 3 gRNAs) met
NLRP8	0.365961	1823	4	0.41276	Threshold for gRNAs (at least 3 gRNAs) met
VSX1	0.365961	1824	4	0.38781	Threshold for gRNAs (at least 3 gRNAs) met
SCAMP2	0.365961	1826	3	0.75099	Threshold for gRNAs (at least 3 gRNAs) met
C20orf195	0.365961	1827	3	0.60384	Threshold for gRNAs (at least 3 gRNAs) met
CDX2	0.365961	1828	3	0.76541	Threshold for gRNAs (at least 3 gRNAs) met
PSMD11	0.365961	1829	3	1.2367	Threshold for gRNAs (at least 3 gRNAs) met
MAPRE3	0.365961	1831	4	0.54722	Threshold for gRNAs (at least 3 gRNAs) met
ARID3C	0.365961	1832	4	0.54085	Threshold for gRNAs (at least 3 gRNAs) met
WDR3	0.365961	1833	3	0.92506	Threshold for gRNAs (at least 3 gRNAs) met
KDM6A	0.365961	1835	4	0.56464	Threshold for gRNAs (at least 3 gRNAs) met
SDK2	0.365961	1836	4	0.70723	Threshold for gRNAs (at least 3 gRNAs) met
CXorf48	0.365961	1837	4	0.52927	Threshold for gRNAs (at least 3 gRNAs) met
PARP12	0.365961	1838	4	0.48426	Threshold for gRNAs (at least 3 gRNAs) met
CCDC134	0.365961	1839	3	0.65797	Threshold for gRNAs (at least 3 gRNAs) met
NAP1L5	0.365961	1840	4	0.3946	Threshold for gRNAs (at least 3 gRNAs) met
KAAG1	0.365961	1842	4	0.35692	Threshold for gRNAs (at least 3 gRNAs) met
CSTF2T	0.365961	1844	4	0.48141	Threshold for gRNAs (at least 3 gRNAs) met
NRG2	0.365961	1845	3	0.6967	Threshold for gRNAs (at least 3 gRNAs) met
GLTPD1	0.365961	1846	3	0.51575	Threshold for gRNAs (at least 3 gRNAs) met
MAPKBP1	0.365961	1847	4	0.44816	Threshold for gRNAs (at least 3 gRNAs) met
RAD23A	0.365961	1848	3	1.0929	Threshold for gRNAs (at least 3 gRNAs) met
CHI3L2	0.365961	1849	3	0.9885	Threshold for gRNAs (at least 3 gRNAs) met
SPTB	0.365961	1850	4	0.45823	Threshold for gRNAs (at least 3 gRNAs) met
DOC2A	0.365961	1851	3	0.33066	Threshold for gRNAs (at least 3 gRNAs) met
GOT1	0.365961	1852	4	0.40631	Threshold for gRNAs (at least 3 gRNAs) met
CX3CL1	0.365961	1853	3	0.85072	Threshold for gRNAs (at least 3 gRNAs) met
SPACA4	0.365961	1854	4	0.4587	Threshold for gRNAs (at least 3 gRNAs) met
NPTX1	0.365961	1855	3	0.7874	Threshold for gRNAs (at least 3 gRNAs) met
CLCN2	0.365961	1857	3	0.58622	Threshold for gRNAs (at least 3 gRNAs) met
C15orf43	0.366963	1858	4	0.52161	Threshold for gRNAs (at least 3 gRNAs) met
DNAJC12	0.36697	1520	3	-0.18207	Threshold for gRNAs (at least 3 gRNAs) met
NKIRAS2	0.36697	1620	5	0.52597	Threshold for gRNAs (at least 3 gRNAs) met
RAB3D	0.36697	1859	4	0.38672	Threshold for gRNAs (at least 3 gRNAs) met
ZNF514	0.36697	1862	3	0.86043	Threshold for gRNAs (at least 3 gRNAs) met
ARPC5	0.36697	1867	3	0.41907	Threshold for gRNAs (at least 3 gRNAs) met
CHAT	0.36697	1868	3	0.52523	Threshold for gRNAs (at least 3 gRNAs) met
LACRT	0.36697	1869	3	0.59912	Threshold for gRNAs (at least 3 gRNAs) met
SLK	0.36697	1870	4	0.63386	Threshold for gRNAs (at least 3 gRNAs) met
TJAP1	0.36697	1871	4	0.82043	Threshold for gRNAs (at least 3 gRNAs) met
HIST1H3C	0.36697	1872	4	0.49044	Threshold for gRNAs (at least 3 gRNAs) met
SLC19A1	0.36697	1874	3	0.77048	Threshold for gRNAs (at least 3 gRNAs) met
FBRSL1	0.36697	2027	3	0.59561	Threshold for gRNAs (at least 3 gRNAs) met
LMBRD2	0.367424	1878	4	0.76466	Threshold for gRNAs (at least 3 gRNAs) met
SOCS7	0.367424	1879	4	0.45348	Threshold for gRNAs (at least 3 gRNAs) met
CTSA	0.367424	1880	3	0.56106	Threshold for gRNAs (at least 3 gRNAs) met
ANXA2	0.367424	1881	3	0.39224	Threshold for gRNAs (at least 3 gRNAs) met
COL8A1	0.367424	1882	3	0.82424	Threshold for gRNAs (at least 3 gRNAs) met
GDAP1L1	0.368057	1883	3	0.72903	Threshold for gRNAs (at least 3 gRNAs) met
CYHR1	0.368111	1886	3	0.71124	Threshold for gRNAs (at least 3 gRNAs) met
DNAJC2	0.368111	1887	4	0.78001	Threshold for gRNAs (at least 3 gRNAs) met
GPT2	0.368111	1889	3	0.59411	Threshold for gRNAs (at least 3 gRNAs) met
FA2H	0.368715	1890	4	0.64063	Threshold for gRNAs (at least 3 gRNAs) met
SART1	0.368715	1891	4	0.62064	Threshold for gRNAs (at least 3 gRNAs) met
JRKL	0.368764	1892	3	0.22771	Threshold for gRNAs (at least 3 gRNAs) met
SETD6	0.368894	1893	4	0.30089	Threshold for gRNAs (at least 3 gRNAs) met
LMO7	0.368894	1895	3	0.75661	Threshold for gRNAs (at least 3 gRNAs) met
CST9L	0.369176	1898	4	0.39955	Threshold for gRNAs (at least 3 gRNAs) met
ACO2	0.369955	1900	4	0.91981	Threshold for gRNAs (at least 3 gRNAs) met
OTP	0.370015	1902	4	0.5756	Threshold for gRNAs (at least 3 gRNAs) met
LOXL3	0.370446	1906	3	0.35521	Threshold for gRNAs (at least 3 gRNAs) met
FAM81B	0.370446	1907	3	0.44547	Threshold for gRNAs (at least 3 gRNAs) met
CYP1A2	0.370508	1909	4	0.5171	Threshold for gRNAs (at least 3 gRNAs) met
ODF3L1	0.370508	1910	4	0.59201	Threshold for gRNAs (at least 3 gRNAs) met
IFI6	0.370508	1911	4	0.56422	Threshold for gRNAs (at least 3 gRNAs) met
MYO3A	0.370508	1914	3	0.96409	Threshold for gRNAs (at least 3 gRNAs) met
ZXDB	0.370508	1915	4	0.39343	Threshold for gRNAs (at least 3 gRNAs) met
SYDE2	0.370508	1916	4	0.61668	Threshold for gRNAs (at least 3 gRNAs) met
APOC3	0.370649	1918	4	0.57486	Threshold for gRNAs (at least 3 gRNAs) met
PLEKHF2	0.370649	1920	4	0.39948	Threshold for gRNAs (at least 3 gRNAs) met
EFHD1	0.37074	1483	3	0.017664	Threshold for gRNAs (at least 3 gRNAs) met
CBLN2	0.371168	1924	3	0.62146	Threshold for gRNAs (at least 3 gRNAs) met
MUC4	0.37118	1479	7	0.47456	Threshold for gRNAs (at least 3 gRNAs) met
ZBTB7A	0.37118	1925	3	0.36246	Threshold for gRNAs (at least 3 gRNAs) met
CELF6	0.37118	1926	4	0.38477	Threshold for gRNAs (at least 3 gRNAs) met
TRIM50	0.37118	1927	3	0.67627	Threshold for gRNAs (at least 3 gRNAs) met
ABHD16A	0.37118	1929	4	0.46725	Threshold for gRNAs (at least 3 gRNAs) met
STK25	0.37118	1930	4	0.92704	Threshold for gRNAs (at least 3 gRNAs) met
JMY	0.37118	1933	3	0.7738	Threshold for gRNAs (at least 3 gRNAs) met
SPN	0.37118	1934	3	0.51403	Threshold for gRNAs (at least 3 gRNAs) met
OSBPL7	0.37118	1935	4	0.80507	Threshold for gRNAs (at least 3 gRNAs) met
ZNF496	0.37118	1938	3	0.81121	Threshold for gRNAs (at least 3 gRNAs) met
ARRB1	0.37118	1939	4	0.41231	Threshold for gRNAs (at least 3 gRNAs) met
SERPINB13	0.37118	1940	3	0.87155	Threshold for gRNAs (at least 3 gRNAs) met
SLC16A13	0.37118	1941	3	0.37124	Threshold for gRNAs (at least 3 gRNAs) met
PKP3	0.37118	1944	4	0.44252	Threshold for gRNAs (at least 3 gRNAs) met
FGF19	0.37118	1945	4	0.4884	Threshold for gRNAs (at least 3 gRNAs) met
HNF1A	0.37118	1946	3	0.67208	Threshold for gRNAs (at least 3 gRNAs) met
HLA-DQB1	0.37118	1948	4	0.43009	Threshold for gRNAs (at least 3 gRNAs) met
FAHD1	0.37118	1949	4	0.57227	Threshold for gRNAs (at least 3 gRNAs) met
WNT3	0.37118	1950	4	0.41239	Threshold for gRNAs (at least 3 gRNAs) met
RIT1	0.37118	1952	4	0.49999	Threshold for gRNAs (at least 3 gRNAs) met
PRKAA1	0.37118	1953	3	0.70762	Threshold for gRNAs (at least 3 gRNAs) met
FMNL2	0.37118	1955	3	0.41767	Threshold for gRNAs (at least 3 gRNAs) met
VAC14	0.37118	1956	3	0.62415	Threshold for gRNAs (at least 3 gRNAs) met
MTFR2	0.37118	1959	4	0.6959	Threshold for gRNAs (at least 3 gRNAs) met
HNRNPA1L2	0.37118	2289	3	0.55977	Threshold for gRNAs (at least 3 gRNAs) met
TRIM60	0.37139	1961	4	0.57995	Threshold for gRNAs (at least 3 gRNAs) met
CNFN	0.37177	1966	4	0.62038	Threshold for gRNAs (at least 3 gRNAs) met
PLD1	0.37177	1968	3	0.71948	Threshold for gRNAs (at least 3 gRNAs) met
BEGAIN	0.37177	1969	4	0.99847	Threshold for gRNAs (at least 3 gRNAs) met
MRPS14	0.37177	1971	3	1.5384	Threshold for gRNAs (at least 3 gRNAs) met
TMTC4	0.37177	1972	4	0.51538	Threshold for gRNAs (at least 3 gRNAs) met
TNFAIP1	0.37177	1973	3	0.51016	Threshold for gRNAs (at least 3 gRNAs) met
LCMT2	0.37177	1974	4	0.45656	Threshold for gRNAs (at least 3 gRNAs) met
DTNA	0.371887	1302	10	0.36019	Threshold for gRNAs (at least 3 gRNAs) met
SLC7A2	0.372402	1976	3	0.70189	Threshold for gRNAs (at least 3 gRNAs) met
PSD2	0.372402	1978	4	0.42716	Threshold for gRNAs (at least 3 gRNAs) met
TCF7L2	0.372427	1980	4	0.61738	Threshold for gRNAs (at least 3 gRNAs) met
SNAP47	0.372427	1981	3	0.32875	Threshold for gRNAs (at least 3 gRNAs) met
PRR22	0.372427	1982	4	0.49999	Threshold for gRNAs (at least 3 gRNAs) met
EVA1A	0.372427	1983	3	0.59577	Threshold for gRNAs (at least 3 gRNAs) met
RNF125	0.372427	1985	4	0.65198	Threshold for gRNAs (at least 3 gRNAs) met
GNAS	0.372828	1317	10	0.54175	Threshold for gRNAs (at least 3 gRNAs) met
BSG	0.372828	1555	3	-0.30379	Threshold for gRNAs (at least 3 gRNAs) met
NLE1	0.372828	1793	3	-0.62878	Threshold for gRNAs (at least 3 gRNAs) met
VAPB	0.372828	1825	5	0.41035	Threshold for gRNAs (at least 3 gRNAs) met
SLC17A5	0.372828	1988	3	0.61405	Threshold for gRNAs (at least 3 gRNAs) met
GUCY1A3	0.372828	1990	4	0.44529	Threshold for gRNAs (at least 3 gRNAs) met
TMEM219	0.372828	1993	4	0.90008	Threshold for gRNAs (at least 3 gRNAs) met
TUBB6	0.372828	1994	3	0.57577	Threshold for gRNAs (at least 3 gRNAs) met
PLAA	0.372828	1996	4	0.54228	Threshold for gRNAs (at least 3 gRNAs) met
FLOT2	0.372828	1997	4	0.67903	Threshold for gRNAs (at least 3 gRNAs) met
ARHGEF3	0.372828	1999	3	0.33021	Threshold for gRNAs (at least 3 gRNAs) met
FMN2	0.372828	2002	4	0.58499	Threshold for gRNAs (at least 3 gRNAs) met
SOX6	0.372828	2003	4	0.40533	Threshold for gRNAs (at least 3 gRNAs) met
ZNF382	0.372828	2004	3	0.86038	Threshold for gRNAs (at least 3 gRNAs) met
REPIN1	0.372828	2005	4	0.38753	Threshold for gRNAs (at least 3 gRNAs) met
POLQ	0.372828	2007	3	0.67968	Threshold for gRNAs (at least 3 gRNAs) met
PLA2G4E	0.372828	2010	4	0.50114	Threshold for gRNAs (at least 3 gRNAs) met
ICK	0.372828	2011	3	0.45886	Threshold for gRNAs (at least 3 gRNAs) met
IRX4	0.372828	2012	4	0.5588	Threshold for gRNAs (at least 3 gRNAs) met
FAAH	0.372828	2013	3	0.79117	Threshold for gRNAs (at least 3 gRNAs) met
C14orf166B	0.372828	2014	3	0.40411	Threshold for gRNAs (at least 3 gRNAs) met
LURAP1	0.372828	2017	4	0.41569	Threshold for gRNAs (at least 3 gRNAs) met
OLFML2B	0.372828	2021	3	0.3504	Threshold for gRNAs (at least 3 gRNAs) met
NDUFAF1	0.372828	2022	3	1.118	Threshold for gRNAs (at least 3 gRNAs) met
TAS2R38	0.372828	2023	3	0.46119	Threshold for gRNAs (at least 3 gRNAs) met
C12orf29	0.372828	2024	4	0.5224	Threshold for gRNAs (at least 3 gRNAs) met
NOXA1	0.372828	2026	4	0.49255	Threshold for gRNAs (at least 3 gRNAs) met
SLC10A3	0.372828	2029	3	0.73734	Threshold for gRNAs (at least 3 gRNAs) met
TRIM35	0.372828	2033	4	0.34712	Threshold for gRNAs (at least 3 gRNAs) met
MFSD2A	0.372828	2034	3	0.66216	Threshold for gRNAs (at least 3 gRNAs) met
ELOVL7	0.372828	2035	3	0.48202	Threshold for gRNAs (at least 3 gRNAs) met
ESRRA	0.372828	2036	3	0.79851	Threshold for gRNAs (at least 3 gRNAs) met
GPC3	0.372828	2037	4	0.60017	Threshold for gRNAs (at least 3 gRNAs) met
RFC4	0.372828	2038	3	0.80206	Threshold for gRNAs (at least 3 gRNAs) met
IGFLR1	0.372828	2039	3	0.6352	Threshold for gRNAs (at least 3 gRNAs) met
CC2D2B	0.372828	2040	3	1.0163	Threshold for gRNAs (at least 3 gRNAs) met
MEF2C	0.372828	2041	4	0.38807	Threshold for gRNAs (at least 3 gRNAs) met
SLC6A11	0.372828	2042	4	0.48537	Threshold for gRNAs (at least 3 gRNAs) met
SPIRE2	0.372828	2044	4	0.45079	Threshold for gRNAs (at least 3 gRNAs) met
RALB	0.372828	2045	4	0.64925	Threshold for gRNAs (at least 3 gRNAs) met
CMAS	0.372828	2047	4	0.32836	Threshold for gRNAs (at least 3 gRNAs) met
KRT24	0.372828	2188	3	0.78152	Threshold for gRNAs (at least 3 gRNAs) met
ELL3	0.372828	2239	3	0.64156	Threshold for gRNAs (at least 3 gRNAs) met
BECN1	0.372915	2049	3	0.99783	Threshold for gRNAs (at least 3 gRNAs) met
TTLL9	0.372915	2050	4	0.56687	Threshold for gRNAs (at least 3 gRNAs) met
C2orf91	0.373157	2056	3	0.57431	Threshold for gRNAs (at least 3 gRNAs) met
NEUROD2	0.373157	2057	4	0.80648	Threshold for gRNAs (at least 3 gRNAs) met
MUC21	0.373157	2058	4	0.52501	Threshold for gRNAs (at least 3 gRNAs) met
HPDL	0.373157	2059	4	0.45319	Threshold for gRNAs (at least 3 gRNAs) met
SEMA4A	0.373157	2060	3	0.67015	Threshold for gRNAs (at least 3 gRNAs) met
ZNF395	0.373157	2061	3	0.75893	Threshold for gRNAs (at least 3 gRNAs) met
KRT20	0.373157	2062	4	0.51402	Threshold for gRNAs (at least 3 gRNAs) met
KIAA0247	0.373157	2064	4	0.55489	Threshold for gRNAs (at least 3 gRNAs) met
CYB5D2	0.373374	1810	5	0.39036	Threshold for gRNAs (at least 3 gRNAs) met
IP6K2	0.373587	1583	4	-0.43758	Threshold for gRNAs (at least 3 gRNAs) met
DNAJC5G	0.373587	2067	4	0.31013	Threshold for gRNAs (at least 3 gRNAs) met
SPTBN1	0.373587	2068	4	0.62545	Threshold for gRNAs (at least 3 gRNAs) met
ZSCAN10	0.373587	2070	4	0.46537	Threshold for gRNAs (at least 3 gRNAs) met
F2RL1	0.373587	2071	4	0.74981	Threshold for gRNAs (at least 3 gRNAs) met
PLEKHO2	0.373587	2073	4	0.52796	Threshold for gRNAs (at least 3 gRNAs) met
ZBTB33	0.373587	2076	3	0.26795	Threshold for gRNAs (at least 3 gRNAs) met
ARHGAP25	0.373587	2077	4	0.69807	Threshold for gRNAs (at least 3 gRNAs) met
TLR10	0.373587	2078	3	0.54168	Threshold for gRNAs (at least 3 gRNAs) met
OTX2	0.373883	2079	4	0.28335	Threshold for gRNAs (at least 3 gRNAs) met
SLC16A14	0.374007	2080	3	0.69607	Threshold for gRNAs (at least 3 gRNAs) met
SLC23A1	0.374199	2081	3	0.60733	Threshold for gRNAs (at least 3 gRNAs) met
SH2B1	0.374369	2085	4	0.59935	Threshold for gRNAs (at least 3 gRNAs) met
TTC29	0.374418	2087	3	0.57312	Threshold for gRNAs (at least 3 gRNAs) met
GRM4	0.374418	2089	3	0.62443	Threshold for gRNAs (at least 3 gRNAs) met
HYAL2	0.374418	2090	3	0.19625	Threshold for gRNAs (at least 3 gRNAs) met
HLF	0.374418	2093	3	0.75826	Threshold for gRNAs (at least 3 gRNAs) met
XRN1	0.374418	2094	3	0.81651	Threshold for gRNAs (at least 3 gRNAs) met
PMP22	0.374418	2096	4	0.51379	Threshold for gRNAs (at least 3 gRNAs) met
RIPPLY3	0.374418	2097	3	0.63939	Threshold for gRNAs (at least 3 gRNAs) met
THPO	0.374418	2098	3	0.78352	Threshold for gRNAs (at least 3 gRNAs) met
RNPC3	0.374418	2100	3	0.72059	Threshold for gRNAs (at least 3 gRNAs) met
MISP	0.374418	2101	4	0.40632	Threshold for gRNAs (at least 3 gRNAs) met
HBZ	0.374418	2102	3	0.93522	Threshold for gRNAs (at least 3 gRNAs) met
ZFAND5	0.374418	2104	4	0.57909	Threshold for gRNAs (at least 3 gRNAs) met
NLK	0.374418	2105	4	0.45468	Threshold for gRNAs (at least 3 gRNAs) met
RIC8A	0.374419	2106	4	0.45534	Threshold for gRNAs (at least 3 gRNAs) met
TBC1D26	0.374419	2108	4	0.47379	Threshold for gRNAs (at least 3 gRNAs) met
CTTN	0.374419	2109	3	0.65798	Threshold for gRNAs (at least 3 gRNAs) met
ZXDA	0.374419	2110	4	0.322	Threshold for gRNAs (at least 3 gRNAs) met
NPLOC4	0.374419	2112	4	0.93742	Threshold for gRNAs (at least 3 gRNAs) met
KLRB1	0.374419	2114	4	0.72117	Threshold for gRNAs (at least 3 gRNAs) met
POU3F3	0.374419	2116	4	0.62066	Threshold for gRNAs (at least 3 gRNAs) met
ABCA7	0.374419	2117	4	0.53128	Threshold for gRNAs (at least 3 gRNAs) met
DDO	0.374476	2118	3	0.41924	Threshold for gRNAs (at least 3 gRNAs) met
TRIM36	0.374798	1668	5	0.2394	Threshold for gRNAs (at least 3 gRNAs) met
HSPA12A	0.374798	2122	4	0.65834	Threshold for gRNAs (at least 3 gRNAs) met
CADM1	0.374798	2123	4	0.5615	Threshold for gRNAs (at least 3 gRNAs) met
PTPRN	0.374798	2125	4	0.42783	Threshold for gRNAs (at least 3 gRNAs) met
DHRS4L2	0.374798	2127	3	0.38223	Threshold for gRNAs (at least 3 gRNAs) met
CD1C	0.374798	2128	4	0.50834	Threshold for gRNAs (at least 3 gRNAs) met
ZPBP2	0.374798	2129	3	0.90961	Threshold for gRNAs (at least 3 gRNAs) met
CSNK2A2	0.374798	2130	4	0.7088	Threshold for gRNAs (at least 3 gRNAs) met
PFKM	0.374798	2132	3	0.68015	Threshold for gRNAs (at least 3 gRNAs) met
PPP1R36	0.374798	2133	4	0.57531	Threshold for gRNAs (at least 3 gRNAs) met
MDFIC	0.374798	2134	4	0.40908	Threshold for gRNAs (at least 3 gRNAs) met
PELI3	0.374798	2135	3	0.65065	Threshold for gRNAs (at least 3 gRNAs) met
ADRA2B	0.374798	2136	3	0.5474	Threshold for gRNAs (at least 3 gRNAs) met
LAMP5	0.374798	2137	4	0.60964	Threshold for gRNAs (at least 3 gRNAs) met
CYorf17	0.374798	2140	4	0.29865	Threshold for gRNAs (at least 3 gRNAs) met
CXCR5	0.375029	2142	3	0.58737	Threshold for gRNAs (at least 3 gRNAs) met
ADORA3	0.37521	1538	7	0.49597	Threshold for gRNAs (at least 3 gRNAs) met
PTEN	0.37521	2145	3	0.66895	Threshold for gRNAs (at least 3 gRNAs) met
DNPEP	0.37521	2146	4	0.54073	Threshold for gRNAs (at least 3 gRNAs) met
ZNF585B	0.37521	2349	3	0.91423	Threshold for gRNAs (at least 3 gRNAs) met
ERBB2	0.37537	2147	3	0.70657	Threshold for gRNAs (at least 3 gRNAs) met
TBX15	0.37537	2148	3	0.53302	Threshold for gRNAs (at least 3 gRNAs) met
ZFP57	0.375459	2150	3	0.75896	Threshold for gRNAs (at least 3 gRNAs) met
BIK	0.37565	2152	3	0.72992	Threshold for gRNAs (at least 3 gRNAs) met
PTTG1IP	0.375725	1679	5	0.25664	Threshold for gRNAs (at least 3 gRNAs) met
SMCR8	0.375725	2154	4	0.65357	Threshold for gRNAs (at least 3 gRNAs) met
SPAG8	0.375725	2156	3	0.29248	Threshold for gRNAs (at least 3 gRNAs) met
MGST3	0.375725	2157	4	0.39734	Threshold for gRNAs (at least 3 gRNAs) met
NDUFA4L2	0.375889	2158	4	0.55443	Threshold for gRNAs (at least 3 gRNAs) met
MAPK3	0.375889	2159	3	0.46875	Threshold for gRNAs (at least 3 gRNAs) met
RTN4	0.376358	1416	7	0.21031	Threshold for gRNAs (at least 3 gRNAs) met
C16orf45	0.376633	2162	4	0.49889	Threshold for gRNAs (at least 3 gRNAs) met
CLK1	0.376633	2163	4	0.85794	Threshold for gRNAs (at least 3 gRNAs) met
CDR1	0.376633	2164	3	0.19679	Threshold for gRNAs (at least 3 gRNAs) met
ELOVL5	0.376737	1590	7	0.47488	Threshold for gRNAs (at least 3 gRNAs) met
C14orf93	0.376737	2168	3	0.59362	Threshold for gRNAs (at least 3 gRNAs) met
DNAL4	0.376737	2169	3	0.71021	Threshold for gRNAs (at least 3 gRNAs) met
MSC	0.376737	2171	3	0.62769	Threshold for gRNAs (at least 3 gRNAs) met
ANKDD1A	0.376737	2174	4	0.43751	Threshold for gRNAs (at least 3 gRNAs) met
BCR	0.376737	2175	4	0.45681	Threshold for gRNAs (at least 3 gRNAs) met
SOX15	0.376737	2177	3	0.54327	Threshold for gRNAs (at least 3 gRNAs) met
PPP6R3	0.376737	2179	3	1.112	Threshold for gRNAs (at least 3 gRNAs) met
SPTLC2	0.376737	2181	4	0.49791	Threshold for gRNAs (at least 3 gRNAs) met
C10orf55	0.376737	2182	3	0.36892	Threshold for gRNAs (at least 3 gRNAs) met
SLC26A2	0.376737	2183	4	0.49579	Threshold for gRNAs (at least 3 gRNAs) met
RBFOX2	0.376737	2184	3	0.9206	Threshold for gRNAs (at least 3 gRNAs) met
EIF2B2	0.376737	2394	3	0.7746	Threshold for gRNAs (at least 3 gRNAs) met
DLG5	0.376737	2407	3	0.54228	Threshold for gRNAs (at least 3 gRNAs) met
FBXW12	0.376858	2185	4	0.90044	Threshold for gRNAs (at least 3 gRNAs) met
FARP1	0.377058	1724	5	0.4512	Threshold for gRNAs (at least 3 gRNAs) met
KCNMA1	0.377058	2187	4	0.43305	Threshold for gRNAs (at least 3 gRNAs) met
CCDC135	0.377058	2189	4	0.47968	Threshold for gRNAs (at least 3 gRNAs) met
ZNF746	0.377058	2190	4	0.49928	Threshold for gRNAs (at least 3 gRNAs) met
YBX2	0.377058	2191	3	1.0626	Threshold for gRNAs (at least 3 gRNAs) met
TPRKB	0.377058	2192	3	0.94062	Threshold for gRNAs (at least 3 gRNAs) met
GORASP2	0.377341	2195	3	0.94134	Threshold for gRNAs (at least 3 gRNAs) met
GPRASP2	0.377453	2197	3	0.72732	Threshold for gRNAs (at least 3 gRNAs) met
FAM206A	0.377489	2198	4	0.40901	Threshold for gRNAs (at least 3 gRNAs) met
CREBRF	0.377489	2200	3	0.69784	Threshold for gRNAs (at least 3 gRNAs) met
LEPREL1	0.377489	2201	4	0.50612	Threshold for gRNAs (at least 3 gRNAs) met
PCSK1	0.377489	2202	3	0.68236	Threshold for gRNAs (at least 3 gRNAs) met
PJA2	0.377489	2203	4	0.64963	Threshold for gRNAs (at least 3 gRNAs) met
CDC42	0.377489	2204	3	0.72536	Threshold for gRNAs (at least 3 gRNAs) met
NUDT10	0.377489	2449	3	0.52286	Threshold for gRNAs (at least 3 gRNAs) met
C1orf35	0.377568	2205	4	0.34985	Threshold for gRNAs (at least 3 gRNAs) met
PIAS1	0.377568	2206	4	0.58881	Threshold for gRNAs (at least 3 gRNAs) met
GDF9	0.377665	2208	4	0.41878	Threshold for gRNAs (at least 3 gRNAs) met
PHYHIPL	0.378174	2211	4	0.48902	Threshold for gRNAs (at least 3 gRNAs) met
CYP11B2	0.378177	2212	4	0.44495	Threshold for gRNAs (at least 3 gRNAs) met
EOMES	0.378177	2213	4	0.31294	Threshold for gRNAs (at least 3 gRNAs) met
REPS1	0.378619	2215	3	0.64623	Threshold for gRNAs (at least 3 gRNAs) met
TSN	0.378664	2006	5	0.43015	Threshold for gRNAs (at least 3 gRNAs) met
FBXO34	0.378664	2218	3	0.70386	Threshold for gRNAs (at least 3 gRNAs) met
SS18L1	0.378664	2219	3	0.57724	Threshold for gRNAs (at least 3 gRNAs) met
GRIK2	0.378664	2220	4	1.0501	Threshold for gRNAs (at least 3 gRNAs) met
EPN3	0.378664	2221	4	0.4674	Threshold for gRNAs (at least 3 gRNAs) met
MOGAT3	0.378664	2222	3	0.6672	Threshold for gRNAs (at least 3 gRNAs) met
VSX2	0.378664	2223	3	0.4283	Threshold for gRNAs (at least 3 gRNAs) met
SELENBP1	0.378664	2227	3	0.48246	Threshold for gRNAs (at least 3 gRNAs) met
UBR3	0.378664	2229	4	0.73115	Threshold for gRNAs (at least 3 gRNAs) met
KCNIP1	0.378664	2232	4	0.41746	Threshold for gRNAs (at least 3 gRNAs) met
ACPL2	0.378664	2233	4	0.6883	Threshold for gRNAs (at least 3 gRNAs) met
BEX4	0.378664	2234	4	0.48743	Threshold for gRNAs (at least 3 gRNAs) met
F3	0.378664	2235	4	0.49182	Threshold for gRNAs (at least 3 gRNAs) met
CCDC86	0.378664	2240	3	0.31022	Threshold for gRNAs (at least 3 gRNAs) met
TULP3	0.378664	2241	4	0.43778	Threshold for gRNAs (at least 3 gRNAs) met
MIIP	0.378664	2242	3	0.5922	Threshold for gRNAs (at least 3 gRNAs) met
CDH11	0.378664	2243	3	0.35677	Threshold for gRNAs (at least 3 gRNAs) met
UHRF1BP1	0.378664	2244	4	0.57135	Threshold for gRNAs (at least 3 gRNAs) met
TSSK1B	0.378664	2246	4	0.39684	Threshold for gRNAs (at least 3 gRNAs) met
C1QC	0.378664	2247	4	0.6859	Threshold for gRNAs (at least 3 gRNAs) met
MEX3D	0.378664	2248	4	0.53986	Threshold for gRNAs (at least 3 gRNAs) met
REPS2	0.378664	2249	4	0.44355	Threshold for gRNAs (at least 3 gRNAs) met
PPT1	0.378664	2250	3	0.58618	Threshold for gRNAs (at least 3 gRNAs) met
ACD	0.378664	2252	4	0.27638	Threshold for gRNAs (at least 3 gRNAs) met
SCN2A	0.378664	2255	3	0.80144	Threshold for gRNAs (at least 3 gRNAs) met
PAAF1	0.378664	2256	3	0.25621	Threshold for gRNAs (at least 3 gRNAs) met
TANGO6	0.378664	2258	3	1.1776	Threshold for gRNAs (at least 3 gRNAs) met
MANBA	0.378664	2259	3	0.45106	Threshold for gRNAs (at least 3 gRNAs) met
TBC1D30	0.378664	2260	4	0.32369	Threshold for gRNAs (at least 3 gRNAs) met
API5	0.378664	2261	3	0.83707	Threshold for gRNAs (at least 3 gRNAs) met
TIGD4	0.378664	2262	4	0.41557	Threshold for gRNAs (at least 3 gRNAs) met
RHOU	0.378664	2263	4	0.44636	Threshold for gRNAs (at least 3 gRNAs) met
STS	0.378664	2264	4	0.35885	Threshold for gRNAs (at least 3 gRNAs) met
PTGER2	0.378664	2266	3	0.72903	Threshold for gRNAs (at least 3 gRNAs) met
GLUD1	0.378664	2478	3	0.60536	Threshold for gRNAs (at least 3 gRNAs) met
C14orf178	0.378664	2519	3	0.82179	Threshold for gRNAs (at least 3 gRNAs) met
ORM1	0.378664	2528	3	0.76775	Threshold for gRNAs (at least 3 gRNAs) met
ALPP	0.378664	2595	3	0.33177	Threshold for gRNAs (at least 3 gRNAs) met
LIMS3	0.378863	2267	4	0.42588	Threshold for gRNAs (at least 3 gRNAs) met
H2AFV	0.379375	1749	5	0.40421	Threshold for gRNAs (at least 3 gRNAs) met
HRSP12	0.379375	2271	3	0.6916	Threshold for gRNAs (at least 3 gRNAs) met
QSOX2	0.379542	2273	4	0.3512	Threshold for gRNAs (at least 3 gRNAs) met
SLC22A1	0.379542	2275	4	0.57696	Threshold for gRNAs (at least 3 gRNAs) met
ENTPD5	0.379542	2276	4	0.85989	Threshold for gRNAs (at least 3 gRNAs) met
SMOC2	0.379555	2277	3	0.54754	Threshold for gRNAs (at least 3 gRNAs) met
RCAN2	0.3797	2278	4	0.70736	Threshold for gRNAs (at least 3 gRNAs) met
PPP1R12B	0.380208	1650	8	0.51182	Threshold for gRNAs (at least 3 gRNAs) met
PNP	0.380271	2281	3	0.65008	Threshold for gRNAs (at least 3 gRNAs) met
C10orf111	0.380271	2282	4	0.39427	Threshold for gRNAs (at least 3 gRNAs) met
AMH	0.380271	2559	3	0.57615	Threshold for gRNAs (at least 3 gRNAs) met
PKNOX1	0.380314	2284	4	0.91754	Threshold for gRNAs (at least 3 gRNAs) met
WNT7A	0.380314	2286	4	0.41304	Threshold for gRNAs (at least 3 gRNAs) met
ZFP41	0.380314	2287	4	0.5695	Threshold for gRNAs (at least 3 gRNAs) met
NISCH	0.380576	2288	3	0.7261	Threshold for gRNAs (at least 3 gRNAs) met
ICAM4	0.380576	2292	4	0.31761	Threshold for gRNAs (at least 3 gRNAs) met
PGLYRP2	0.380576	2293	4	0.80607	Threshold for gRNAs (at least 3 gRNAs) met
MROH9	0.380576	2294	3	0.81318	Threshold for gRNAs (at least 3 gRNAs) met
FOXP4	0.380576	2295	4	0.33039	Threshold for gRNAs (at least 3 gRNAs) met
SIVA1	0.38058	2048	5	0.42262	Threshold for gRNAs (at least 3 gRNAs) met
TOR4A	0.38058	2297	3	0.53711	Threshold for gRNAs (at least 3 gRNAs) met
RTP2	0.38058	2298	3	0.33971	Threshold for gRNAs (at least 3 gRNAs) met
EVPL	0.38082	2300	4	0.51085	Threshold for gRNAs (at least 3 gRNAs) met
C10orf76	0.380886	2303	4	0.45866	Threshold for gRNAs (at least 3 gRNAs) met
NEK10	0.380886	2304	4	0.40069	Threshold for gRNAs (at least 3 gRNAs) met
TLR2	0.380886	2305	3	0.65178	Threshold for gRNAs (at least 3 gRNAs) met
MESP1	0.381968	2311	3	0.62983	Threshold for gRNAs (at least 3 gRNAs) met
GALK1	0.382036	2312	3	0.23475	Threshold for gRNAs (at least 3 gRNAs) met
CAPN14	0.382036	2313	4	0.49707	Threshold for gRNAs (at least 3 gRNAs) met
LAMC1	0.382083	2315	4	0.60479	Threshold for gRNAs (at least 3 gRNAs) met
REST	0.382264	2316	4	0.71696	Threshold for gRNAs (at least 3 gRNAs) met
CLDN23	0.382264	2319	4	0.46893	Threshold for gRNAs (at least 3 gRNAs) met
FOXJ3	0.382264	2320	3	0.67225	Threshold for gRNAs (at least 3 gRNAs) met
EPDR1	0.382303	1687	7	0.39347	Threshold for gRNAs (at least 3 gRNAs) met
LILRA2	0.382303	2119	4	0.53694	Threshold for gRNAs (at least 3 gRNAs) met
VSTM5	0.382303	2324	3	0.69312	Threshold for gRNAs (at least 3 gRNAs) met
ARMCX3	0.382303	2325	3	0.61029	Threshold for gRNAs (at least 3 gRNAs) met
ASCC2	0.382303	2326	3	0.65456	Threshold for gRNAs (at least 3 gRNAs) met
SEMA6D	0.382303	2327	4	0.62705	Threshold for gRNAs (at least 3 gRNAs) met
AQP4	0.382303	2329	3	0.27175	Threshold for gRNAs (at least 3 gRNAs) met
OLFM2	0.382303	2330	3	0.32299	Threshold for gRNAs (at least 3 gRNAs) met
CARNS1	0.382303	2331	3	0.63951	Threshold for gRNAs (at least 3 gRNAs) met
RCBTB1	0.382303	2332	4	0.88355	Threshold for gRNAs (at least 3 gRNAs) met
FAM122A	0.382303	2333	3	0.75012	Threshold for gRNAs (at least 3 gRNAs) met
ULK2	0.382303	2334	4	0.43358	Threshold for gRNAs (at least 3 gRNAs) met
GDF10	0.382303	2337	4	0.57817	Threshold for gRNAs (at least 3 gRNAs) met
ESM1	0.382303	2338	3	0.58307	Threshold for gRNAs (at least 3 gRNAs) met
C16orf59	0.382303	2339	3	0.77282	Threshold for gRNAs (at least 3 gRNAs) met
FEM1B	0.382303	2340	4	0.72311	Threshold for gRNAs (at least 3 gRNAs) met
PPIL4	0.382303	2625	3	0.90743	Threshold for gRNAs (at least 3 gRNAs) met
GSTM4	0.382303	2631	3	0.82891	Threshold for gRNAs (at least 3 gRNAs) met
RASSF7	0.382424	2342	4	0.40159	Threshold for gRNAs (at least 3 gRNAs) met
ZNF703	0.382424	2343	4	0.27606	Threshold for gRNAs (at least 3 gRNAs) met
PLK3	0.382536	2347	4	0.51832	Threshold for gRNAs (at least 3 gRNAs) met
LRRC23	0.382536	2348	3	0.70472	Threshold for gRNAs (at least 3 gRNAs) met
FAM134B	0.382536	2351	3	0.31212	Threshold for gRNAs (at least 3 gRNAs) met
FAM83A	0.382536	2353	4	0.54361	Threshold for gRNAs (at least 3 gRNAs) met
ZC3H12B	0.382536	2354	4	0.68343	Threshold for gRNAs (at least 3 gRNAs) met
FGD3	0.382536	2357	4	0.64587	Threshold for gRNAs (at least 3 gRNAs) met
TMEM256	0.382536	2359	4	0.46582	Threshold for gRNAs (at least 3 gRNAs) met
AGTR1	0.382536	2360	3	0.71709	Threshold for gRNAs (at least 3 gRNAs) met
SMCHD1	0.382536	2361	3	0.66325	Threshold for gRNAs (at least 3 gRNAs) met
HORMAD1	0.382536	2362	4	0.53259	Threshold for gRNAs (at least 3 gRNAs) met
CUEDC2	0.382536	2363	3	0.43098	Threshold for gRNAs (at least 3 gRNAs) met
GPR137B	0.382536	2364	3	0.55297	Threshold for gRNAs (at least 3 gRNAs) met
IGF2BP2	0.382536	2365	3	0.44919	Threshold for gRNAs (at least 3 gRNAs) met
PABPC1L	0.382536	2367	3	0.65884	Threshold for gRNAs (at least 3 gRNAs) met
BUD13	0.382536	2368	3	0.59759	Threshold for gRNAs (at least 3 gRNAs) met
KCNC4	0.382536	2369	3	0.61525	Threshold for gRNAs (at least 3 gRNAs) met
EDDM3A	0.382536	2371	3	0.85529	Threshold for gRNAs (at least 3 gRNAs) met
SEC24A	0.382536	2372	3	0.76126	Threshold for gRNAs (at least 3 gRNAs) met
ARHGAP21	0.382536	2373	4	0.38653	Threshold for gRNAs (at least 3 gRNAs) met
CTDSP2	0.3826	2376	3	0.50877	Threshold for gRNAs (at least 3 gRNAs) met
ACRC	0.3826	2377	4	0.71232	Threshold for gRNAs (at least 3 gRNAs) met
C5orf51	0.3826	2378	3	0.39575	Threshold for gRNAs (at least 3 gRNAs) met
WDR38	0.3826	2379	4	0.59599	Threshold for gRNAs (at least 3 gRNAs) met
SLCO1B7	0.3826	2380	4	0.61496	Threshold for gRNAs (at least 3 gRNAs) met
ST3GAL5	0.3826	2382	3	0.73023	Threshold for gRNAs (at least 3 gRNAs) met
EFEMP2	0.3826	2383	3	0.76644	Threshold for gRNAs (at least 3 gRNAs) met
EIF4E1B	0.3826	2384	3	0.61902	Threshold for gRNAs (at least 3 gRNAs) met
UGT2B11	0.3826	2675	3	0.45807	Threshold for gRNAs (at least 3 gRNAs) met
PARD3	0.382841	2387	4	0.63128	Threshold for gRNAs (at least 3 gRNAs) met
MDGA2	0.382841	2388	4	0.63306	Threshold for gRNAs (at least 3 gRNAs) met
TBPL2	0.382983	2390	4	0.55023	Threshold for gRNAs (at least 3 gRNAs) met
PHF19	0.383109	1706	8	0.39752	Threshold for gRNAs (at least 3 gRNAs) met
VMO1	0.383109	1873	4	-0.16442	Threshold for gRNAs (at least 3 gRNAs) met
BBIP1	0.383109	1896	6	0.62951	Threshold for gRNAs (at least 3 gRNAs) met
DUSP15	0.383109	2025	5	0.29216	Threshold for gRNAs (at least 3 gRNAs) met
ABCB5	0.383109	2228	3	0.13717	Threshold for gRNAs (at least 3 gRNAs) met
TEX12	0.383109	2396	3	0.67519	Threshold for gRNAs (at least 3 gRNAs) met
MYL12B	0.383109	2397	3	0.66558	Threshold for gRNAs (at least 3 gRNAs) met
ADAMTS8	0.383109	2398	4	0.35473	Threshold for gRNAs (at least 3 gRNAs) met
C9orf41	0.383109	2399	4	0.58513	Threshold for gRNAs (at least 3 gRNAs) met
USP14	0.383109	2400	4	0.5972	Threshold for gRNAs (at least 3 gRNAs) met
EIF4ENIF1	0.383109	2406	3	0.79262	Threshold for gRNAs (at least 3 gRNAs) met
HMX2	0.383109	2408	4	0.36483	Threshold for gRNAs (at least 3 gRNAs) met
TTC30A	0.383109	2409	4	0.36642	Threshold for gRNAs (at least 3 gRNAs) met
C5AR1	0.383109	2410	4	0.39562	Threshold for gRNAs (at least 3 gRNAs) met
PNRC2	0.383109	2411	3	0.73691	Threshold for gRNAs (at least 3 gRNAs) met
VGLL1	0.383109	2412	4	0.52672	Threshold for gRNAs (at least 3 gRNAs) met
DCAF6	0.383109	2413	3	0.81559	Threshold for gRNAs (at least 3 gRNAs) met
SMS	0.383109	2414	3	0.65418	Threshold for gRNAs (at least 3 gRNAs) met
RBPMS	0.383109	2415	3	0.7115	Threshold for gRNAs (at least 3 gRNAs) met
RAPGEF2	0.383109	2418	3	0.66486	Threshold for gRNAs (at least 3 gRNAs) met
CXorf58	0.383109	2419	3	0.58368	Threshold for gRNAs (at least 3 gRNAs) met
PRPSAP1	0.383109	2422	3	0.55195	Threshold for gRNAs (at least 3 gRNAs) met
CCDC176	0.383109	2424	3	0.41515	Threshold for gRNAs (at least 3 gRNAs) met
BCL7A	0.383109	2425	4	0.33828	Threshold for gRNAs (at least 3 gRNAs) met
FKRP	0.383109	2426	4	0.47016	Threshold for gRNAs (at least 3 gRNAs) met
PLB1	0.383109	2427	3	0.67069	Threshold for gRNAs (at least 3 gRNAs) met
ETFA	0.383109	2428	4	0.5037	Threshold for gRNAs (at least 3 gRNAs) met
MAN2A2	0.383109	2429	4	0.54989	Threshold for gRNAs (at least 3 gRNAs) met
DAB2	0.383109	2432	4	0.68932	Threshold for gRNAs (at least 3 gRNAs) met
ZNF639	0.383109	2435	4	0.50184	Threshold for gRNAs (at least 3 gRNAs) met
ZNF581	0.383109	2437	4	0.56062	Threshold for gRNAs (at least 3 gRNAs) met
ADCK4	0.383109	2438	3	0.67433	Threshold for gRNAs (at least 3 gRNAs) met
SLC25A11	0.383109	2439	4	0.46596	Threshold for gRNAs (at least 3 gRNAs) met
STIP1	0.383109	2441	4	0.45614	Threshold for gRNAs (at least 3 gRNAs) met
KAL1	0.383109	2443	3	0.57604	Threshold for gRNAs (at least 3 gRNAs) met
SORT1	0.383109	2444	3	0.39237	Threshold for gRNAs (at least 3 gRNAs) met
PLCE1	0.383109	2445	3	0.64133	Threshold for gRNAs (at least 3 gRNAs) met
POU6F1	0.383109	2450	3	0.74621	Threshold for gRNAs (at least 3 gRNAs) met
ZSWIM6	0.383109	2451	4	0.3313	Threshold for gRNAs (at least 3 gRNAs) met
FBXO32	0.383109	2453	4	0.51101	Threshold for gRNAs (at least 3 gRNAs) met
FAM179A	0.383109	2454	4	0.50021	Threshold for gRNAs (at least 3 gRNAs) met
TRMT13	0.383109	2457	3	0.71252	Threshold for gRNAs (at least 3 gRNAs) met
PRKCZ	0.383109	2458	4	0.6126	Threshold for gRNAs (at least 3 gRNAs) met
SH2D3C	0.383109	2460	4	0.44656	Threshold for gRNAs (at least 3 gRNAs) met
TUBB4A	0.383109	2461	3	0.92056	Threshold for gRNAs (at least 3 gRNAs) met
MAP3K10	0.383109	2463	4	0.44911	Threshold for gRNAs (at least 3 gRNAs) met
DPY19L3	0.383118	2464	4	0.69783	Threshold for gRNAs (at least 3 gRNAs) met
RTN4RL2	0.383287	2465	4	0.54534	Threshold for gRNAs (at least 3 gRNAs) met
MYL4	0.383287	2466	3	0.34293	Threshold for gRNAs (at least 3 gRNAs) met
PYCARD	0.383581	2473	3	0.54409	Threshold for gRNAs (at least 3 gRNAs) met
KRT83	0.383581	2839	3	0.32803	Threshold for gRNAs (at least 3 gRNAs) met
CHMP4B	0.383648	2764	3	0.47689	Threshold for gRNAs (at least 3 gRNAs) met
NR0B2	0.383724	2474	4	0.79256	Threshold for gRNAs (at least 3 gRNAs) met
TH	0.383972	2477	3	0.59539	Threshold for gRNAs (at least 3 gRNAs) met
HCLS1	0.384216	2479	3	0.6567	Threshold for gRNAs (at least 3 gRNAs) met
IGHMBP2	0.384216	2480	4	0.35439	Threshold for gRNAs (at least 3 gRNAs) met
LMBR1	0.384296	2481	3	0.46841	Threshold for gRNAs (at least 3 gRNAs) met
KLHDC10	0.384296	2482	4	0.55813	Threshold for gRNAs (at least 3 gRNAs) met
HAND1	0.384296	2483	3	0.22107	Threshold for gRNAs (at least 3 gRNAs) met
MUT	0.384296	2486	4	0.47206	Threshold for gRNAs (at least 3 gRNAs) met
CDCA3	0.384296	2488	4	1.0584	Threshold for gRNAs (at least 3 gRNAs) met
HTR1F	0.384296	2489	4	0.53859	Threshold for gRNAs (at least 3 gRNAs) met
PDE6A	0.384296	2491	4	0.64294	Threshold for gRNAs (at least 3 gRNAs) met
PRRG1	0.384296	2492	4	0.40609	Threshold for gRNAs (at least 3 gRNAs) met
MLH3	0.384296	2494	3	0.72255	Threshold for gRNAs (at least 3 gRNAs) met
CUX2	0.384296	2495	3	0.65117	Threshold for gRNAs (at least 3 gRNAs) met
ESD	0.384296	2496	4	0.56553	Threshold for gRNAs (at least 3 gRNAs) met
CCDC182	0.384296	2497	4	0.33061	Threshold for gRNAs (at least 3 gRNAs) met
PKN1	0.384477	2498	3	0.53702	Threshold for gRNAs (at least 3 gRNAs) met
NFKBIE	0.384477	2500	3	0.7966	Threshold for gRNAs (at least 3 gRNAs) met
SYNDIG1L	0.384477	2501	4	0.64364	Threshold for gRNAs (at least 3 gRNAs) met
CYP4X1	0.384477	2502	3	0.72033	Threshold for gRNAs (at least 3 gRNAs) met
CLCN6	0.384477	2503	3	0.64018	Threshold for gRNAs (at least 3 gRNAs) met
RNF157	0.384477	2504	3	0.25032	Threshold for gRNAs (at least 3 gRNAs) met
FMOD	0.384615	2505	4	0.4116	Threshold for gRNAs (at least 3 gRNAs) met
FYN	0.385139	2510	4	0.34101	Threshold for gRNAs (at least 3 gRNAs) met
MUSTN1	0.385139	2511	4	0.42271	Threshold for gRNAs (at least 3 gRNAs) met
GLYCTK	0.385139	2512	4	0.61962	Threshold for gRNAs (at least 3 gRNAs) met
HSPA4	0.385139	2513	4	0.31162	Threshold for gRNAs (at least 3 gRNAs) met
VKORC1	0.385606	2310	4	0.47592	Threshold for gRNAs (at least 3 gRNAs) met
PURA	0.385606	2518	3	0.74464	Threshold for gRNAs (at least 3 gRNAs) met
PHF3	0.385606	2521	4	0.54751	Threshold for gRNAs (at least 3 gRNAs) met
C10orf91	0.385606	2522	3	0.65766	Threshold for gRNAs (at least 3 gRNAs) met
CYP2A13	0.385606	2523	3	0.6309	Threshold for gRNAs (at least 3 gRNAs) met
AMMECR1L	0.385606	2524	3	0.80697	Threshold for gRNAs (at least 3 gRNAs) met
HAS3	0.385606	2525	4	0.70104	Threshold for gRNAs (at least 3 gRNAs) met
WDR49	0.385606	2824	3	0.52085	Threshold for gRNAs (at least 3 gRNAs) met
RAB2B	0.385779	2527	4	0.48857	Threshold for gRNAs (at least 3 gRNAs) met
CLCN3	0.385779	2532	3	0.57626	Threshold for gRNAs (at least 3 gRNAs) met
MACC1	0.385779	2533	3	0.6944	Threshold for gRNAs (at least 3 gRNAs) met
ADAMTSL4	0.385779	2534	4	0.50387	Threshold for gRNAs (at least 3 gRNAs) met
ERN2	0.385779	2537	4	0.50143	Threshold for gRNAs (at least 3 gRNAs) met
SLC7A10	0.385779	2538	4	0.48676	Threshold for gRNAs (at least 3 gRNAs) met
TECTB	0.385779	2539	4	0.71561	Threshold for gRNAs (at least 3 gRNAs) met
TRAK2	0.385779	2541	3	0.76841	Threshold for gRNAs (at least 3 gRNAs) met
MBOAT7	0.385779	2542	3	0.43233	Threshold for gRNAs (at least 3 gRNAs) met
ZIC4	0.386012	1913	3	-0.067436	Threshold for gRNAs (at least 3 gRNAs) met
SLC16A4	0.386012	2265	4	0.45951	Threshold for gRNAs (at least 3 gRNAs) met
KRTDAP	0.386012	2279	5	0.32056	Threshold for gRNAs (at least 3 gRNAs) met
SEMA4B	0.386012	2544	3	0.43283	Threshold for gRNAs (at least 3 gRNAs) met
ST3GAL4	0.386012	2545	4	0.67138	Threshold for gRNAs (at least 3 gRNAs) met
PSME3	0.386012	2548	3	0.55744	Threshold for gRNAs (at least 3 gRNAs) met
PKIG	0.386012	2549	4	0.50013	Threshold for gRNAs (at least 3 gRNAs) met
CEP70	0.386012	2551	3	0.7627	Threshold for gRNAs (at least 3 gRNAs) met
THEGL	0.386012	2554	3	0.74275	Threshold for gRNAs (at least 3 gRNAs) met
CREG1	0.386012	2556	4	0.40478	Threshold for gRNAs (at least 3 gRNAs) met
FGGY	0.386012	2557	4	0.5256	Threshold for gRNAs (at least 3 gRNAs) met
TNFRSF10A	0.386012	2558	4	0.40624	Threshold for gRNAs (at least 3 gRNAs) met
SP140L	0.386012	2561	4	0.4925	Threshold for gRNAs (at least 3 gRNAs) met
ALDH1B1	0.386012	2562	4	0.37379	Threshold for gRNAs (at least 3 gRNAs) met
CUEDC1	0.386012	2564	3	0.84692	Threshold for gRNAs (at least 3 gRNAs) met
RABGAP1	0.386012	2565	4	0.3765	Threshold for gRNAs (at least 3 gRNAs) met
SCMH1	0.386012	2566	4	0.44648	Threshold for gRNAs (at least 3 gRNAs) met
LAPTM5	0.386012	2854	3	0.49364	Threshold for gRNAs (at least 3 gRNAs) met
LGALS7	0.386012	2868	3	0.55602	Threshold for gRNAs (at least 3 gRNAs) met
TFCP2L1	0.386925	2569	4	0.4911	Threshold for gRNAs (at least 3 gRNAs) met
SRBD1	0.386925	2570	3	0.46066	Threshold for gRNAs (at least 3 gRNAs) met
TTC21B	0.386925	2572	3	0.63237	Threshold for gRNAs (at least 3 gRNAs) met
C2orf48	0.387015	2573	3	0.53142	Threshold for gRNAs (at least 3 gRNAs) met
MYO19	0.387015	2574	3	0.90859	Threshold for gRNAs (at least 3 gRNAs) met
MRI1	0.387015	2577	4	0.34108	Threshold for gRNAs (at least 3 gRNAs) met
TMED4	0.387015	2578	4	0.44539	Threshold for gRNAs (at least 3 gRNAs) met
SNAP91	0.387015	2579	4	0.82443	Threshold for gRNAs (at least 3 gRNAs) met
PRRT2	0.387015	2580	4	0.28841	Threshold for gRNAs (at least 3 gRNAs) met
VAMP2	0.387349	2581	4	0.48367	Threshold for gRNAs (at least 3 gRNAs) met
CDH15	0.387349	2583	3	0.76734	Threshold for gRNAs (at least 3 gRNAs) met
C12orf74	0.387487	2584	4	0.52564	Threshold for gRNAs (at least 3 gRNAs) met
GRN	0.387871	2587	3	0.71714	Threshold for gRNAs (at least 3 gRNAs) met
CEP164	0.387871	2588	4	0.62089	Threshold for gRNAs (at least 3 gRNAs) met
GPI	0.387871	2589	3	0.49547	Threshold for gRNAs (at least 3 gRNAs) met
ANKRD50	0.387871	2590	3	0.5383	Threshold for gRNAs (at least 3 gRNAs) met
TMEM51	0.387871	2916	3	0.6396	Threshold for gRNAs (at least 3 gRNAs) met
FAM45A	0.38796	2591	3	0.72904	Threshold for gRNAs (at least 3 gRNAs) met
TSPAN6	0.38796	2592	4	0.59573	Threshold for gRNAs (at least 3 gRNAs) met
CLSTN2	0.388192	2596	3	0.60147	Threshold for gRNAs (at least 3 gRNAs) met
BCL9L	0.388192	2598	4	0.59449	Threshold for gRNAs (at least 3 gRNAs) met
NUPR1L	0.388192	2599	4	0.32074	Threshold for gRNAs (at least 3 gRNAs) met
C20orf26	0.3884	2927	3	0.53679	Threshold for gRNAs (at least 3 gRNAs) met
ZNF468	0.388656	2318	5	0.71492	Threshold for gRNAs (at least 3 gRNAs) met
DCN	0.388755	1923	6	0.19022	Threshold for gRNAs (at least 3 gRNAs) met
CLCNKB	0.388755	2344	4	0.55374	Threshold for gRNAs (at least 3 gRNAs) met
GLIS1	0.388755	2606	4	0.41821	Threshold for gRNAs (at least 3 gRNAs) met
CADM2	0.388755	2607	3	0.93196	Threshold for gRNAs (at least 3 gRNAs) met
PURG	0.388755	2608	4	0.45179	Threshold for gRNAs (at least 3 gRNAs) met
GGH	0.388755	2611	3	0.62519	Threshold for gRNAs (at least 3 gRNAs) met
CNKSR2	0.388755	2612	4	0.5416	Threshold for gRNAs (at least 3 gRNAs) met
FAM50B	0.388755	2613	3	0.49027	Threshold for gRNAs (at least 3 gRNAs) met
FAM86A	0.388755	2617	3	0.57909	Threshold for gRNAs (at least 3 gRNAs) met
NLRP11	0.388755	2618	4	0.53817	Threshold for gRNAs (at least 3 gRNAs) met
EIF1	0.388755	2619	3	0.85254	Threshold for gRNAs (at least 3 gRNAs) met
ATP6V1B1	0.388755	2620	4	0.48628	Threshold for gRNAs (at least 3 gRNAs) met
ZNF827	0.388755	2621	3	0.53637	Threshold for gRNAs (at least 3 gRNAs) met
NEU1	0.388755	2622	3	0.48823	Threshold for gRNAs (at least 3 gRNAs) met
NPTX2	0.388755	2623	4	0.30702	Threshold for gRNAs (at least 3 gRNAs) met
FAM3B	0.388755	2624	4	0.53846	Threshold for gRNAs (at least 3 gRNAs) met
LPCAT4	0.388755	2628	4	0.38158	Threshold for gRNAs (at least 3 gRNAs) met
SLC12A5	0.388755	2630	3	0.74163	Threshold for gRNAs (at least 3 gRNAs) met
ANKRD46	0.388755	2632	4	0.63189	Threshold for gRNAs (at least 3 gRNAs) met
SLC39A3	0.388755	2633	3	0.89517	Threshold for gRNAs (at least 3 gRNAs) met
KLHDC8A	0.388755	2634	3	0.57603	Threshold for gRNAs (at least 3 gRNAs) met
TXNDC11	0.388755	2635	3	0.37754	Threshold for gRNAs (at least 3 gRNAs) met
TMEM106A	0.388755	2636	3	0.50353	Threshold for gRNAs (at least 3 gRNAs) met
TCF12	0.388755	2637	4	1.2195	Threshold for gRNAs (at least 3 gRNAs) met
PGPEP1	0.388755	2639	4	0.65298	Threshold for gRNAs (at least 3 gRNAs) met
MOAP1	0.388755	2640	3	0.81937	Threshold for gRNAs (at least 3 gRNAs) met
DYNLT1	0.388755	2641	3	0.54273	Threshold for gRNAs (at least 3 gRNAs) met
PLP1	0.388755	2642	3	0.55776	Threshold for gRNAs (at least 3 gRNAs) met
MYCL	0.388755	2644	4	0.38482	Threshold for gRNAs (at least 3 gRNAs) met
MYOM1	0.388755	2646	3	0.59369	Threshold for gRNAs (at least 3 gRNAs) met
RAB19	0.388755	2648	4	0.50593	Threshold for gRNAs (at least 3 gRNAs) met
CENPH	0.388755	2650	3	0.57185	Threshold for gRNAs (at least 3 gRNAs) met
BHLHE41	0.388755	2651	4	0.44688	Threshold for gRNAs (at least 3 gRNAs) met
RNF222	0.388755	2652	3	0.29621	Threshold for gRNAs (at least 3 gRNAs) met
ZKSCAN4	0.388755	2655	4	0.65993	Threshold for gRNAs (at least 3 gRNAs) met
DHRS7	0.389011	2657	4	0.41279	Threshold for gRNAs (at least 3 gRNAs) met
CCR7	0.389514	2661	3	0.50975	Threshold for gRNAs (at least 3 gRNAs) met
PLXNA4	0.389532	2664	4	0.59166	Threshold for gRNAs (at least 3 gRNAs) met
TMCO2	0.389532	2665	3	0.65596	Threshold for gRNAs (at least 3 gRNAs) met
MPC2	0.389659	2666	4	0.41304	Threshold for gRNAs (at least 3 gRNAs) met
TFDP3	0.389659	2667	4	0.54733	Threshold for gRNAs (at least 3 gRNAs) met
GSTM3	0.389659	2668	3	0.66552	Threshold for gRNAs (at least 3 gRNAs) met
KLHL9	0.389659	2670	4	0.42603	Threshold for gRNAs (at least 3 gRNAs) met
ABCG5	0.389659	2671	4	0.58978	Threshold for gRNAs (at least 3 gRNAs) met
TMEM35	0.389659	2672	4	0.37667	Threshold for gRNAs (at least 3 gRNAs) met
ZNF41	0.389659	2674	4	0.78556	Threshold for gRNAs (at least 3 gRNAs) met
GGCT	0.390167	2053	7	0.47232	Threshold for gRNAs (at least 3 gRNAs) met
THAP4	0.390167	2113	5	0.23825	Threshold for gRNAs (at least 3 gRNAs) met
LY96	0.390167	2529	3	0.2596	Threshold for gRNAs (at least 3 gRNAs) met
CENPW	0.390167	2531	3	0.28585	Threshold for gRNAs (at least 3 gRNAs) met
[truncated: 16,004 more rows]
