# Supplementary material for: A high-throughput two-cell assay for interrogating inhibitory signaling pathways in T cells
Source: Life Sci Alliance. 2023 Dec 7;7(3):e202302359. doi: 10.26508/lsa.202302359 (PMC10703992; doi:10.26508/lsa.202302359)
Supplement: Supplementary file 3 [file LSA-2023-02359_TableS3.xlsx]

## Sheet: All_annotated_positive_list
Genes	Annotation	Annotation families
NFKBIA	NFkb	NFkb
TRAF3	NFkb	NFkb
ARPC4	Cytoskeleton	Cytoskeleton
CYLD	NFkb	NFkb
CSK	Known TCR signalling	Known TCR signalling
PFN1	Cytoskeleton	Cytoskeleton
TRAF2	NFkb	NFkb
MAX	TF	Other
ANXA11	Annexin family member	Other
GJC2	Gap Junction protein	Other
PGM1	Enzyme	Other
RFC2	Replication factor	Other
CBL	Known TCR signalling	Known TCR signalling
PCDHGA1	Procadherin	Other
DERL2	Derlin-2	Other
FTSJ1	Methyltransferase	Other
TNFAIP3	NFkb	NFkb
NFKB2	NFkb	NFkb
USP15	NFkb	NFkb
LGALSL	Galectin-like	Other
OMG	Cell-adhesion	Other
SPC25	Kinetochore	Other
GNL1	GTP-binding protien	Other
DGKZ	Known TCR signalling	Known TCR signalling
RIPPLY1	Transcriptional repressor	Other
DNAJC18	Heat shock family member	Other
LAMA3	Laminin	Other
SPATA2	Involved n recruitment of CYLD	NFkb
GAL	Galanin	Other
ATP6V1G3	Transporter	Other
TAS2R8	Taste receptor	Other
PTPN11	SH2-domain	SH2-domain
UTP15	Ribosome biogenesis	Other
DCLK3	Doublecortin Like Kinase 3	Other
INMT	Indolamine N-Methyltransferase	Other
ACSBG1	Very Long-Chain Acyl-CoA Synthetase	Other
C21orf91	Possible b-catenin pathway regulator	Other
ESYT2	Possible endocytosis pathway	Other
LRAT	Acyltransferase	Other
NETO2	Neuropilin And Tolloid-Like Protein 2	Other
CAPZA2	Cytoskeleton	Cytoskeleton
CDKN2AIPNL	CDKN2A Interacting Protein N-Terminal Like	Other
LOC100653515	Peptidase	Other
FAM46C	mRNA stabilization	Other
SLC25A15	Mitochondrial ornithine-citrulline antiporter	Other
ZSCAN32	Transcriptional regulator	Other
IKZF3	Transcriptional factor (T-cell apoptosis regulator)	Other
RPS8	Ribosomal protein	Other
C1orf21	Uncharacterised	Other
SHCBP1L	SHC Binding And Spindle Associated 1 Like	Other
N4BP1	suppressor of cytokine productio	Other
DPY30	Histone Methyltransferase	Other
FUT8	fucosyltransferases	Other
TCP11L1	T-Complex 11 Like 1	Other
EFHB	Cytosolic sensor for calcium	Other
RPS3	Ribosomal protein	Other
STOM	Regulates ion channel activity and transmembrane ion transport	Other
PDCD1	PD1 inhibitory molecule	Known TCR signalling
AKAP9	AKAP family protein (scaffold protein)	Other
C2orf47	ribosome binding activity	Other
KRT38	Keratin	Other
MAGI3	Predicted to act upstream of or within positive regulation of JUN kinase activity.	Other
MSI2	RNA-Binding Protein	Other
POU2F3	Transcription factor	Other
MYO1C	Cytoskeleton	Other
NELL2	Protein Kinase C-Binding Protein NELL2	Other
RAD21	Double-strand-break repair protein	Other
ASS1	arginine biosynthetic pathway	Other
SUV39H1	Histone-Lysine N-Methyltransferase	Other
DDX3X	DEAD-box protein family,	Other
SH3KBP1	Cbl-Interacting Protein	SH3-domain
EIF4G2	Eukaryotic Translation Initiation Factor	Other
KCNQ5	potassium channel	Other
PIH1D2	Dynein Axonemal Assembly Factor 15	Other
CTTNBP2NL	Cytoskeleton	Cytoskeleton
ACTR3	Cytoskeleton	Cytoskeleton
ASB2	Cytoskeleton	Cytoskeleton
CABP4	Calcium binding protein	Other
TST	Thiosulfate Sulfurtransferase	Other
