# Supplementary material for: A high-throughput two-cell assay for interrogating inhibitory signaling pathways in T cells
Source: Life Sci Alliance. 2023 Dec 7;7(3):e202302359. doi: 10.26508/lsa.202302359 (PMC10703992; doi:10.26508/lsa.202302359)
Supplement: Supplementary file 4 [file LSA-2023-02359_TableS4.xlsx]

## Sheet: Lentiviral gRNAs
gRNAs for initial tests (Fwd sequences)
NFKB1		CACCGGCACCAGGTAGTCCACCAT
RELA		CACCGCTTCCGCTACAAGTGCGAG
PTPN11_g1		CACCGTGAAATACGACGTTGGTGG
PTPN11_g2		CACCGGTGATGTTCCATGTAATAC
PTPN6_g1		CACCGCACTGTGTAGCGTCCACCC
PTPN6_g2		CACCGTGAGTTCTGGATCCGAATA
gRNA for ARPC4 validation
ARPC4		CACCGCCCCTACCTGAGTGCCGTG
gRNA design for arrayed screen (from CRISPRpick)
SetA (Fwd sequence)
ABL1_1	CACCGCAGTGATGATATAGAACGG
ABL2_1	CACCGACCTCTGTAATGACGACGG
SH2B2_1	CACCGGGTGGACATTCAACGCGAG
BLK_1	CACCGAGGTCCCGATCATTCATAG
CBL_1	CACCGTAGATCCGTTTGATCCTAG
CBLB_1	CACCGGTGGGATGTCGACTCCTAG
CHAT_1	CACCGAGGACGATGCCATCGAATG
CHN1_1	CACCGCATACCACTAAGCGGCCAA
CHN2_1	CACCGCACGTTCCGAGGCCCACAC
CRK_1	CACCGTCTATACTTCTCGACGTAA
CRKL_1	CACCGGTCCCCGATCTTAAAACGG
CSK_1	CACCGGATGCTGGGCGATTACCGA
FES_1	CACCGACTCATCGAACGTGACACA
FGR_1	CACCGGGGGACTTCAGAAGCTACG
FYN_1	CACCGGGATACTACATTACCACCC
GRAP2_1	CACCGCTTCCGGTTCATCGAAGGT
GRAP_1	CACCGCACAGGAAGTACTTCCCCG
GRAPL_1	CACCGGGTACAAGGCCGAGCTCCG
GRB10_1	CACCGCTGGACCTACCTGACAGCG
GRB2_1	CACCGAGAAATGCTTAGCAAACAG
HCK_1	CACCGGAGACTACGACCCTCGGCA
HSH2D_1	CACCGCTCTCTTGAGATTGCACCA
ITK_1	CACCGAGGCCTGGTGACTCGACTC
LCK_1	CACCGCCGGGAAAAGTGATTCGAG
SH2B3_1	CACCGTGTGAGTTGCACGCCGTAG
NCK1_1	CACCGAACCCACATGGTCACCCAA
NCK2_1	CACCGTATGTACCGTCCAACTACG
PIK3R1_1	CACCGTTCCTAGATACACCCTCCG
PIK3R2_1	CACCGGCTTTATGAAGAGTACACA
PIK3R3_1	CACCGATTGAGCGATTTCGCAGAG
PLCG1_1	CACCGTAGCGATCAAAGTCCCGTG
PLCG2_1	CACCGCACGCCCACCATTATCGAG
RASA1_1	CACCGGATGGACCAGAATACGAGG
RIN1_1	CACCGCTCCCTACTGGCACCGGAG
RIN3_1	CACCGCTTAGAAGACCAAAGTCCG
SH2B1_1	CACCGCTGACCAGTCCCCTACCAA
SH2D2A_1	CACCGCAGCCCAATCATCAAACAG
SH2D3A_1	CACCGACACTTACCCATCCCAGCG
BCAR3_1	CACCGCATCACAGGACCTTATGGG
SH2D5_1	CACCGCGAGCAGTAGGGATTCCCC
SH2D7_1	CACCGTGAATCCATGAAACCAGGG
SH3BP2_1	CACCGGACTATGAGCACGACGATG
SHB_1	CACCGGGAGCCCTATGAGGCACAG
SHC1_1	CACCGTTGTCAATAAGCCCACGCG
SHC3_1	CACCGCATAGCGAATCACCACATG
SHC4_1	CACCGCTTACAGGATCCCCTCCAG
SHF_1	CACCGCTGCGCATTATCAGACTCA
INPP5D_1	CACCGGATCACGTAAATGTCATGG
INPPL1_1	CACCGTTCAGGTAGTCGTGCGAGA
SLA2_1	CACCGGAGCTGTCGCTGAGACTCG
SLA_1	CACCGCTGGTACTACATTTCCCCG
LCP2_1	CACCGGAACTCCACAGGTCACTCG
SRC_1	CACCGACCTGGAACGGTACCACCA
SYK_1	CACCGGTGTACGAGAGCCCCTACG
TEC_1	CACCGATCCCAAGTAATTACGTAA
TNS2_1	CACCGTGTAGTCGACAGAGACCGA
TNS4_1	CACCGTGGTGTAGTAAGAACACTG
VAV1_1	CACCGAGCACTCACTCGATCTGGT
VAV2_1	CACCGTCCAGGCTTCTGATCTACG
VAV3_1	CACCGAAACTGTTTAATTTCACGA
YES1_1	CACCGCCAAAAGGCGTTACCCCTG
ZAP70_1	CACCGCAACTCACATGAGTCAACG
SetB (Fwd sequence)
ABL1_2	CACCGTGCTCCCTCGAAAAGAGCG
ABL2_2	CACCGCTGTAGGCTTATTACACTT
SH2B2_2	CACCGTTGTGCGCAAAGTCCACGG
BLK_2	CACCGCTGGTCCGACTCTACGCAG
CBL_2	CACCGTATCTTGTCAAGATATGAG
CBLB_2	CACCGTTCATCTCTTGGATCAAAG
CHAT_2	CACCGTGCTGCCGAGCAAAGATCA
CHN1_2	CACCGACCCAATTTATGAGCACGT
CHN2_2	CACCGAGGGCAGCCCTTCGAACCA
CRK_2	CACCGATTCCCATTAAAGTCAAAG
CRKL_2	CACCGGCGGACGAGGAACATACCG
CSK_2	CACCGCTTGCCGTGGAACCAACTG
FES_2	CACCGGCAGACAAGGACCGTGACA
FGR_2	CACCGGCTTGGATTGAGTCAACAG
FYN_2	CACCGACAACTTCCACGCAGCCGG
GRAP2_2	CACCGAGGCAGAGAACTTACTCAT
GRAP_2	CACCGGAAGTCGACCAGCTCGTTG
GRAPL_2	CACCGAGGGAGACACACTCAAGGT
GRB10_2	CACCGACCGACTTGCGAATCACCA
GRB2_2	CACCGGCACATCGTTTCCAAACCT
HCK_2	CACCGTGTATTGCCTCCGACCTGG
HSH2D_2	CACCGCATATACATACCTCCTCAG
ITK_2	CACCGGGTCTTCGAGAAGACACGT
LCK_2	CACCGTACAACGGGCACACGAAGG
SH2B3_2	CACCGGAGCTCTTCGACCCACCCA
NCK1_2	CACCGGGAGAAATGCAGTGATGGG
NCK2_2	CACCGACATAGGCGAACTTGACGA
PIK3R1_2	CACCGGCGTAAGCCAATACTGATG
PIK3R2_2	CACCGGACTGGTCCCTGAGCGACG
PIK3R3_2	CACCGGAATATACTAGAACATCCC
PLCG1_2	CACCGCAAACTCATTACAGCGCAG
PLCG2_2	CACCGGGACGAACACAAGCAACAG
RASA1_2	CACCGAGGAACTCTGACCCCAAAG
RIN1_2	CACCGATGACGTGCCCAATGCCAG
RIN3_2	CACCGATGGTGTATTCGAGCACCT
SH2B1_2	CACCGGTCCTCAGATGATCGAGAA
SH2D2A_2	CACCGGCACCAAGTAGCACCCCTG
SH2D3A_2	CACCGCCAGCTCGCAGTACGTCGG
BCAR3_2	CACCGAGTTGACGCCAGAGTTCCG
SH2D5_2	CACCGCGGGGCCATGCCTCCCATG
SH2D7_2	CACCGTGTATGATGCCATCACCCG
SH3BP2_2	CACCGTACCGGTTATAGCCACTCA
SHB_2	CACCGACACCCCTTACGAACCTGA
SHC1_2	CACCGGTACTATAATGACTTCCCG
SHC3_2	CACCGAAGAGCAGACTTATTACCA
SHC4_2	CACCGCCGGAGCTACCTTCGTCCA
SHF_2	CACCGGAACTCAGACTACCCTTGG
INPP5D_2	CACCGGCTGCTCTTACCGAAGTGT
INPPL1_2	CACCGCACAAGCAGAAGCCAACTG
SLA2_2	CACCGGGATCCACTGCCTTGACAA
SLA_2	CACCGCCCCCGATATTCCGCCGAG
LCP2_2	CACCGGAGCTAATGAACGATCTAG
SRC_2	CACCGCTGACTTCGACAACGCCAA
SYK_2	CACCGTCCGAGCCAGAGACAACAA
TEC_2	CACCGATGATCTCAGATTAGAGAG
TNS2_2	CACCGAGCTACGAGATCCCTACGG
TNS4_2	CACCGTTCCAGGATCATCTGATTG
VAV1_2	CACCGGGCCGGCCCAAGATCGACG
VAV2_2	CACCGGGAGGGGACGACATCTACG
VAV3_2	CACCGCAGGATGTGACTCGAGTGA
YES1_2	CACCGAATTGGTGAAACACTACAC
ZAP70_2	CACCGCCGGCGGCAAAGCGCACTG

## Sheet: Synthego gRNAs
Synthego gRNA sequences
ARPC4	C*C*C*GCACGGCACUCAGGUAG	A*C*A*AGCCGGAAGUGGAAGUC	A*G*G*GGUGCAGCACACAGAGA
LCK	C*G*U*GGCGCAGGAGCGGCGAG	U*G*A*AGGGGAUGAAGCCUUCC	C*G*G*GUCCCCACUUACGGUUC
CSK	G*G*U*CCUGCUCGGCAGUGCCG	U*C*A*CCUGAUUACCUUGGUGA	U*U*G*CAGGCCGCCUGGCCAUC
